# Supplementary material for: Attenuated HIV-1 Nef But Not Vpu Function in a Cohort of Rwandan Long-Term Survivors
Source: Front Virol. Author manuscript; Available in PMC 2022 Aug 17. (PMC9383652; doi:10.3389/fviro.2022.917902)
Supplement: Supplementary Data [file NIHMS1828549-supplement-Supplementary_Data.xlsx]

## Sheet: Table S1_Nef_combined data
Table S1. Summary of Nef-mediated CD4 and HLA downregulation functions
Identifier	GenBank Accession #	Sample date	Country	Cohort	HIV-1 Subtype	Normalized CD4 downregulation function	Normalized HLA downregulation function	Aligned, gapstripped amino acid sequences
LTS-SN001_RW_2011	ON044919	2011-06-30	RWANDA	Survivor	A	0.923288	0.662952	MGGKWSKSSIVGWPEVRERIRRTPAAAEGVGAVSQDLDKHGAVTSSNI--NHPSCTWLEAQEEEEVGFPVRPQVPLRPMTYKGALDLSHFLKEKGGLDGLIYSRKRQEILDLWVYNTQGFFPDWQNYTPGPGVRFPLTFGWCFKLVPVDPKEVEKATEGENNSLLHPICQHGMDDEEREALMWRFDSRLALKHRAREMHPDFYKDC*
LTS-SN002_RW_2005	ON044920	2005-01-28	RWANDA	Survivor	A	0.976369	0.909826	MGGKWSKSSIVGWPEVRERMRRAPSAAAGVGAVSQDLDKHGAITSSNI--NHPSCAWLEAQEDEEVGFPVRPQVPLRPMTYKGALDLSHFLKEKGGLDGLIYSRKRQEILDLWVYNTQGYFPDWQNYTPGPGIRFPLTFGWCFKLVPVNPEEVEKANEGENNSLLHPICQHGMDDEERETLMWRFDSRLALRHRAQELHPEYYKNC*
LTS-SN003_RW_2014	ON044921	2014-03-28	RWANDA	Survivor	A	0.981329	0.916643	MGGKWSKSSIVGWPEIRERLRRTPPAATGVGAVSQDLEKHGAITSSNM--NHPSCTWLEAQEEEEVGFPVRPQVPLRPMTYKAAVDLSHFLKEKGGLDGLIYSKKRQDILDLWVYNTQGYFPDWQNYTPGPGTRFPLTFGWCYKLVPVEPEEVEKANEGENNRLLHPLCQHGMDDEERETLMWKFDSRLALKHRAREMHPEFYKDC*
LTS-SN004_RW_2005	ON044922	2005-02-03	RWANDA	Survivor	A	1.0371	0.713963	MGGKWSKSSIVGWPEVRERLRQTPAAATGVGAVSQDLDKHGAITNSNI--NHPSCAWLEAQEDEEVGFPVRPQVPLRPMTYKAAIDLSHFLKEKGGLDGLIYSKKRQEILDLWVYHTQGFFPDWQNYTPGPGIRYPLTFGWCFKLVPVDPDEVEKASEGENNCLLHPICQHGMEDEERETLRWEFDSRLALKHRAQEMHPEFYKDC*
LTS-SN005_RW_2005	ON044923	2005-02-18	RWANDA	Survivor	A	1.01535	0.757482	MGGKWSKSSIVGWPEVRERIRRTPPAATGVGAVSQDLDKYGAVTSSNI--NHPSCIWLEAQEEEEVGFPVRPQVPVRPMTYKAAVDLSHFLKEKGGLDGLIYSRKRQEILDLWVYNTQGFFPDWQNYTPGPGTRFPLTFGWCFKLVPVDPEEVEKETEGENNSLLHPVCQHGMDDEERETLMWRFDSRLALKHRAQELHPEFYKDC*
LTS-SN006_RW_2011	ON044924	2011-05-27	RWANDA	Survivor	A	0.807413	0.374457	MGGKWSK---RGWPEIREKMRQVPPAAKGVGEVSQDLAKHGAITSSNI--NHPSCTWVQAQEEEEVGFPVRPQVPLRPMTYKEAIDLSHFLKEKGGLEGLVHSRRRQEILDLWVYHTQGFFPDWQNYTPGPGIRYPLTFGWCFKLVPIEPDEVE----GENNSLLHPVCQHGMDDEEKETLVWRFDSHLALRHKARELHPEFYKN-*
LTS-SN007_RW_2014	ON044925	2014-01-31	RWANDA	Survivor	A	1.01696	0.721018	MGGQWSKSSIVGWPEVRERIRRTPSAA----TGFQSLNQHGAV--------------MEEQEEEEVGFPVRPQVPLRPMTYKGALDLSHFLKEKGGLDGLIYSRKRQEILDLWVHNTQGFLPDWHNYTPGPGIRYPLTFGWCFKLVPVDPEEVEKATEGENNCLLHPICQHGMDDDERETLMWKFDSSLAFKHRARELHPEFYKDC*
LTS-SN008_RW_2002	ON044926	2002-04-02	RWANDA	Survivor	A	0.991587	0.807146	MGGKWSKSSIVGWPEIRERMRKTPPAAKGVGAVSQDLDKHGAITSSNV--NHPSCVWLEAQEEEEVGFPVRPQVPLRPMTYKAAFDLGYFLKEKGGLDGLIYSRRRQEILDLWVYHTQGYFPDWQNYTPGPGIRYPLTFGWPYKLVPVDPDEVEKATEGENNSLLHPICQHGMDDEEGEVLMWRFDSRLALKHVALEKHPEFYKDR*
LTS-SN009_RW_2005	ON044927	2005-01-12	RWANDA	Survivor	A	0.996209	0.905444	MGGKWSKSSIVGWPEIRERMRRAPSAATGVGAVSQDLDKHGAVTSSNV--NHPDSVWLEAQEEEEVGFPVRPQVPLRPMTYKAAVDLSHFLKEKGGLDGLTHSKKRQDILDLWVYHTQGFFPDWQNYTPGPGVRYPLTFGWCFKLVPVDPEEVERATEGENNSLLHPICQHGMDDGEREVLQWRFDSRLALKHRARELHPEFYKDC*
LTS-SN010_RW_2005	ON044928	2005-01-20	RWANDA	Survivor	A	1	0.623046	MGGKWSKSSIVGWPEIRERIRRTPPAAEGVGAVSKDLDKYGAVTVSNV--NHPSCVWLEAQEEDEVGFPVRPQLPLRPITYKAALDLSHFLKEKGGLDGLIYSRKRQDILDLWVYNTQGYFPDWQNYTPGPGTRYPLTFGWCFKLVPVDPDEVEKDTEGETNSLLHPICQHGMDDEERETLKWKFDSHLAFKHRARELHPEFYKDC*
LTS-SN011_RW_2008	ON044929	2008-04-22	RWANDA	Survivor	A	1.0123	0.814874	MGGKWSKSSKVGWPEVRERMRQAPSAAAGVGAVSQDLDKHGAVTSSNI--NHPSCAWLEAQEDEEVGFPVRPQVPLRPMTFKGAFDLSHFLRERGGLDGLIYSRKRQEILDLWVYNTQGYFPDWQNYTPGPGVRYPLTFGWCFKLVPVDPDAVEKANEGENNSLLHPICQHGMDDEDRETLVWKFDSRLALRHLARERHPEFYKDC*
LTS-SN012_RW_2002	ON044930	2002-02-13	RWANDA	Survivor	A	0.892774	0.397236	MGGKWSKGSIVGWPEVRERMRRTPSAAPGVRAVSQDLDKYGAITSSNI--NHSSCVWLEAQEEEEVGFPVKPQVPLRPMTYKGAFDLSHFLKEKGGLDGLIYSRKRQEILDLWIYHTQGYFPDWQNYTPGPGTRFPLTFGWCFKLVPVDPDEVEKATEGENNSLLHPICQHGMEDEEREVLKWKFDSRLALKHIAQEMHPEFYKDC*
LTS-SN013_RW_2002	ON044931	2002-02-14	RWANDA	Survivor	A	0.91137	0.599956	MGGKWSKSSIVGWPEVRERMRRAPSAATGVGAVSQDLEKHGAVTSSNI--NHPSCAWLEAQEDEDVGFPVRPQVPLRPMTYKGAVDLSHFLKEKGGLDGLTYSRKRQEILDLWVHHTQGYFPDWQNYTPGPGVRYPLTFGWCFKLVPVDPDEVEKANEGEDNNLLHPICQHGMDDDEREVLQWRFDSRLALKHRARELHPEFYKDC*
LTS-SN014_RW_2002	ON044932	2002-02-20	RWANDA	Survivor	A	0.965424	0.764156	MGGKWSKSSIVGWPEVRERMRRASAAATGVGAVSQDLDKHGAVTINNS--NHPSYVWLEAQEEEGVGFPVRPQVPLRPMTYKGALDLSHFLKEKGGLDGLIYSRKRQEILDLWVYHTQGYFPDWQNYTPGPGTRFPLTFGWCFKLVPVDPEEVEKATEGENNSLLHPMCQHGMDDEEREVLKWQFDSRLALKHRAQELHPEFYKDC*
LTS-SN015_RW_2002	ON044933	2002-04-02	RWANDA	Survivor	A	0.996059	0.470995	MGGKWSKSSIVGWPEIRERMRRAPPAATGVGAVSQDLDKHGAITSSNT--NHPSCVWLEAQKEEEVGFPVRPQVPLRPMTYKGALDLSHFLKEKGGLEGLIYSRKRKDILDLWVYHTQGFFPDWQEYTPGPGIRYPLTFGWCFKLVPVDPDEVEKATEGENNSLLHPICQHGMDDDEREVLKWQFDSRLAFKHMAQELHPEFYKDC*
LTS-SN016_RW_2002	ON044934	2002-05-22	RWANDA	Survivor	A	1.00287	0.602154	MGGKWSKSSIVGWPEVRERMKRAPAAAAGVGAVSQDLDTHKAITSSNI--NHPSCVWLEAQEEEEVGFPIRPQVPLRPMTYKAAIDLSHFLKEKGGLDGLIYSRKRQEILDLWVYHTQGFFPDWQNYTPGPGTRFPLTFGWCFKLVPVDTEEVEKATEGENNCLLHPICQHGADDEEREVLMWRFDSRLALKHRAQELHPEFYKDC*
LTS-SN017_RW_2008	ON044935	2008-03-06	RWANDA	Survivor	A	0.951419	0.719385	MGGKWSKSSIVGWPEVRERIRQTPAAAEGVGAVSQDLDKHGAVTSKNI--NHPSCVWLEAQEDEEVGFPVRPQVPLRPMTYKGAIDISHFLKEKGGLDGLIYSRKRQEILDLWVYNTQGYFPDWQNYTPGPGIRYPLTFGWCFKLVPVDPDEVEKANEGENNCLLHPICQHGMDDEERETLMWRFDSKLAFKHVARELHPEFYKDC*
LTS-SN018_RW_2011	ON044936	2011-04-14	RWANDA	Survivor	A	0.908643	0.335597	MGGKWSKSSIVGWPEVRERIRQTPTAAKGVGAVSQDLDKFGAVTSKNV--NHPSCAWLEAQEDEEVGFPVKPQVPIRPMTYKAAFDLSFFLKEKGGLDGLIYSRRRQEILDLWVYHTQGFFPDWQNYTPGPGIRYPITFGWCFKLVPVDPEEVEKATEGENNSLLHPMCQHGMDDEEKETLRWEFDSRLALKHRAQELHPEFYKDC*
LTS-SN019_RW_2005	ON044937	2005-01-25	RWANDA	Survivor	A	0.989167	0.744285	MGGKWSKSSIVGWPEVRERIRQTPTAAKGVGAVSQDLDKHGAITSSNT--NHPSCAWLEAQEDEEVGFPVKPQVPLRPMTYKAAVDLSHFLKEKGGLDGLIYSRKRQEILDLWVYHTQGFFPDWQNYTPGPGTRFPLTFGWCFKLVPVEQEEVEKATEGENNCLLHPICQHGMDDDEREVLMWKFDSRLALKHRAQELHPELYKDC*
LTS-SN020_RW_2002	ON044938	2002-10-10	RWANDA	Survivor	A	1.18362	0.739777	MGGKWSKSSKVGWPEVREKIRQTPTAAAGVGAVSQDLDKHGAITSSNI--NHPSCAWLEAQEEEEVGFPVRPQVPLRPMTYKAAVDLSHFLKEQGGLDGLVYSRRRQEILDLWVYNTQGFFPDWQNYTPGPGIRFPLTFGWCFKLVPVDPEEIEKANEGENNVLLHPICQHGMDDEERETLVWRFDSRLALRHLAQEKHPEFYKNC*
LTS-SN021_RW_2002	ON044939	2002-04-05	RWANDA	Survivor	A	1.11603	0.845092	MGGKWSKSSIVGWPEIRERIRRTPVAAPGVGAVSQDLEKHGAITSSNI--NHPSCAWLEAQEEEEVGFPVKPQVPLRPMTYKAALDLSHFLKEKGGLDRLIYSRRRQEILDLWVYHTQGYFPDWQNYTPGPGVRYPLTFGWCYKLVPVDPDEVEKATEGENNSLLHPICQYGMDDEERETLRWEFDSRLAYTHRAREMHPEFYKDC*
LTS-SN022_RW_2003	ON044940	2003-02-04	RWANDA	Survivor	A	1.0777	0.893952	MGGKWSKSSIVGWPEVRERMRQAPSAAIGVGAVSQDLDKHGAITSSNI--NHPSCIWVEAQKEEEVGFPVRPQVPLRPMTYKGAFDLSHFLKEKGGLDGLIYSRKRQEILDLWVYNTQGFFPDWQNYTPGPGIRYPLTFGWCFKLVPVDPDVVEKATEGENNSLLHPICQHGMDDEERETLMWKFDSRLALKHNARELHPEFYKDC*
LTS-SN023_RW_2002	ON044941	2002-04-02	RWANDA	Survivor	A	0.98418	0.84967	MGGKWSKSSLVGWPEVRERMRRAPPAATGVGAVSQDLEKYGAVTSSNI--NHPNCVWLEAQEEAEVGFPVRPQVPLRPMTYKGAVDLSHFLKEKGGLDGLIYSRKRQEILDLWVYNTQGYFPDWQNYTPGPGTRYPLTFGWCFKLVPVDPDEVEKATEGENNSLLHPMCQHGMDDEEREVLKWQFDSYLALKHRAQELHPEFYKDC*
LTS-SN024_RW_2002	ON044942	2002-03-11	RWANDA	Survivor	A	0.971631	0.760996	MGGKWSKSSIVGWPEVRERMRRAPPAAPGVGAVSQDLDKYGAVTSSNI--NHSSCVWLEAQEEDEVGFPVRPQVPLRPMTYKGALDLSHFLKEKGGLDGLVYSRKRQEILDLWVYHTQGYFPDWQNYTPGPGTRFPLTFGWCFKLVPVDPEEVEKATEGENNILLHPICQHGMDDEEREVLKWEFDSRLALKHRAQELHPEFYKDC*
LTS-SN025_RW_2002	ON044943	2002-04-03	RWANDA	Survivor	A	0.989676	0.776085	MGGKWSKSSIVGWPEIRERMRRAPAAAPGVGAVSQDLDTYGAVTSSNV--NHPSCVWLEAQEEEGVGFPVRPQVPLRPMTYKGALDLSHFLKEKGGLDGLIYSRKRQEILDLWVYHTQGYFPDWQNYTPGPGTRFPLTFGWCFKLVPVDPDEVEKATEGENNSLLHPMCQHGMDDEEREVLKWEFDSRLALRHRAHEIHPEFYKDC*
LTS-SN026_RW_2002	ON044944	2002-04-11	RWANDA	Survivor	A	1.02429	0.71348	MGGKWSKSSIVGWPEVRERLRRASPAATGVGAVSQDLDKYGAVTSRNV--DHPSCVWLEAQKEEEVGFPVAPQVPLRPMTYKGAFDLSHFLKEKGGLDGLIYSRKRQEILDLWVYHTQGYFPDWQNYTPGPGTRFPLTFGWCFKLVPVDPDEVEKATEGENNSLLHPICQHGMDDEEREVLKWTFDSHLALKHRARELHPEFYKDC*
LTS-SN027_RW_2002	ON044945	2002-01-28	RWANDA	Survivor	A	0.960038	0	MGGKWSKSSIVGWPEVRERLKQTPPAATGVGAVSQDLDKHGAITSSNI--NNPSCVWLEAQEEEGVGFPVRPQVPLRPVTYKGALDLSHFLKEKGGLDGLIYSRKRQEILDLWVYNTQGYFPDWHNYTPGPGIRYPLTFGWCFKLVPVDPDEVEKATEGEDNCLLHPISQHGMDDEERETLMWKFDSHLAFKHNARELHPEFYKDC*
LTS-SN028_RW_2002	ON044946	2002-01-29	RWANDA	Survivor	A	0.991569	0.7278	MGGKWSKSSIVGWPEIRERMRRAPSAAPGVGAVSQDLDKYGAVTSSNI--NHPSCVWLEAQEDEEVGFPVRPQVPLRPMTYKAAVDLSHFLKEKGGLEGLIYSKRRQEILDLWVYNTQGYFPDWQNYTPGPGVRYPLTFGWCFKLVPVDPEEVEKATGEENTSLLHPISQHGMDDEEKEVLKWQFDSRLALKHRAREQHPEFYKDC*
LTS-SN029_RW_2011	ON044947	2011-05-06	RWANDA	Survivor	A	0.901605	0.0964652	MGGKWSKSSIVGWPEVRERMRRAPSAAPGVGAVSRDLDKHGAITNSNI--NHPSCVWLEAQEEEEVGSPVRPQVPLRPMTYKEALDLSHFLKEKGGLDGLIYSRKRQEILDLWVYHTQGFFPDWQNYTPGPGTRFPLTFGWCFKLVPVDPDEVEKATEGENNSLLHPICQHGMDDEEREILRWQFDSLLALKHRAQELHPEFYKDC*
LTS-CN001_RW_2005	ON044948	2005-07-27	RWANDA	Control	A	0.953849	0.809615	MGGKWSKSSIVGWPEIRERMRRAPPAASGVGAVSQDLDKHGAVTSSNI--NHPSCVWLEAQEDEEVGFPVRPQVPLRPMTYKAAVDLSHFLKEKGGLEGLTWSRRRQEILDLWVYHTQGYFPDWQNYTPGPGVRNPLTFGWCFKLVPVDPDEVEKATEGENNSLLHPICQHGVDDEEKEVLKWKFDSRLALKHLAREQHPEFYKDC*
LTS-CN002_RW_2005	ON044949	2005-08-30	RWANDA	Control	A	0.994203	0.767429	MGGKWSKSSIVGWPEVRERIRQTPPAATGVGAVSQDLDKYGAVTSSNE--NHPSKVWLEAQEENEVGFPVRPQVPLRPMTYKGALDLSHFLKEKGGLDGLIYSRKRQEILDLWVYNTQGYFPDWQNYTPGPGIRYPLTFGWCFKLVPVDPDEVEKATEGEDNCLLHPMSQHGMDDEERETLRWTFDSRLAFKHRAQELHPEFYKDC*
LTS-CN003_RW_2005	ON044950	2005-08-04	RWANDA	Control	A	1.05476	0.651245	MGGKWSKSSIVGWPEVRERMRQAPPAARGVGAVSQDLDKHGAVTVNNV--NHPNCVWLKAQEEEGVGFPVRPQVPLRPMTYKGALDLSHFLKEKGGLDGLIYSRRRQEILDLWVYNTQGYFPDWQNYTPGPGIRYPLTFGWCFKLVPVDPVEVEKETEGENNSLLHPICQHGMDDEEKETLRWMFDSRLALKHRAQELHPEYYKDC*
LTS-CN004_RW_2005	ON044951	2005-09-08	RWANDA	Control	A	0.978902	0.793196	MGGKWSKSSIVGWPEIRERIRQTPSAAPGVGAVSQDLDKHGAITSSNI--NHPSSVWLEAQKDEEVGFPVRPQVPLRPMTYKGALDLSHFIKEKGGLDGLIYSRKRQEILDLWVYNTQGYFPDWQNYTPGPGVRYPLTFGWCFKLVPVDPEEVEEATKGENNSLLHPICQHGMDDEEREVLKWKFDCRLALKHRAQELHPEYYKNC*
LTS-CN005_RW_2005	ON044952	2005-07-25	RWANDA	Control	A	0.979692	0.851323	MGGKWSKSSIVGWPEVRERMRRAPPAATGVGAVSQDLDKYGAVTSSNI--NHPSCVWLEAQEEEEVGFPVRPQVPLRPMTYKGALDLSHFLKEKGGLDGLVYSRRRQEILDLWVHNTQGYFPDWQNYTPGPGIRYPLTFGWCFKLVPVDPDEVERATEGENNSLLHPICQHGMDDEEKEVLKWKFDSTLALKHRAQEMHPEYYKDC*
LTS-CN006_RW_2005	ON044953	2005-08-03	RWANDA	Control	A	0.898162	0.713075	MGAKWSK----GWPAVRERMRRTPTATEGVGAVSQDLAKQGAITSTNI--NHPSCAWLEAQEDEDVGFPVRPQVPLRPMTYKGAFDLSHFLKEKGGLEGLIYSRKRQEILDLWVYHTQGYFPDWQEYTPGPGVRYPLTFGWCFKLVPVDPDVVEKATEGENNSLLHPICLHGMDDEEGETLMWKFDSRLALKHLARESHPEFYKDC*
LTS-CN007_RW_2005	ON044954	2005-10-18	RWANDA	Control	A	0.70325	0	MGGKWSKSSVVGWPQVRERIRRTPPAAEGVGAVSQDLDRHGAITSSNI--NHPSNTWLEAQRSEEVGFPVRPQVPLGPMTYKGAMDLSHFLREKGGLDGMVYSQKRQDILDLWVYNTQGYFPDWHNYTPGPGTRYPLTFGWCFKLVPVEPEEVEKATEGEDNCLLHPICQHGMDDSERETLIWKFDSYLAFKHMARELHPEYYKDC*
LTS-CN008_RW_2006	ON044955	2006-01-09	RWANDA	Control	A	1.01936	0.855703	MGGKWSKSSIVGWPEVRERIRQTPPAATGVGAVSQDLDKHGAITSSNI--NHPSCTWLAAQAEEEVGFPVRPQVPVRPMTYKAAVDLSHFLKEKGGLDGLIHSRKRQEILDLWVYNTQGYFPDWQNYTPGPGIRYPLTFGWCYKLVPVDPQEVEESNKGENNCLLHPMSLHGAEDEHGETLMWKFDSYLALKHRAQEMHPEFYKDC*
LTS-CN009_RW_2006	ON044956	2006-07-18	RWANDA	Control	A	1.07104	0.729635	MGGKWSKRSKVEWPEVRERLRQTPVAAEGVGAVSQDLDKHGAITSSNV--NHPSCAWLEAQEEEGVGFPVRPQVPVRPMTYKAAFDLSHFLKEKGGLDGLIYSRRRQEILDLWVYHTQGFFPDWQNYTPGPGIRYPLTFGWCYKLVPVDPDEVEKATEGENNSLLHPICQHGMDDEERETLMWQFDSRLALKHRAQELHPEFYKDC*
LTS-CN010_RW_2007	ON044957	2007-05-25	RWANDA	Control	A	1.02571	0.954721	MGSKWSKSSIVGWPEVRERIRQTPPAATGVGAVSQDLDRHGAITSSNV--NHPSCAWLEAQEEEEVGFPVRPQVPLRPMTYKAALDLSHFLKEKGGLDGLIYSRKRQEILDLWVHHTQGFFPDWQNYTPGPGVRYPLTFGWCFKLVPVDPEEVEKATEGENNSLLHPICLHGMDDEEGETLRWKFDSRLAFKHIAQEMHPEWYKD-*
LTS-CN011_RW_2008	ON044958	2008-08-27	RWANDA	Control	A	1.07968	1.00489	MGGKWSKNK-VGWNEIREKMKRTPPAATGVGAVSQDLDKHGAVASGNI--NHPSCAWLEAQEEEEVGFPVRPQVPLRPMTYKGALDLSHFLKEKGGLDGLIYSRKRQEILDLWVYHTQGYFPDWQNYTPGPGVRYPLTFGWCYKLVPVDPDEVEKETEGENNCLLHPISQHGMDDEERETLKWQFDSRLAFTHKAQELHPEFNKDR*
LTS-CN012_RW_2005	ON044959	2005-09-13	RWANDA	Control	A	1.05269	0.832662	MGGKWSKSSIVGWPEVRERIRQTPTAAPGVGAVSQDLDKHGAITSSNI--NHPSCAWLEAQEEEEVGFPVRPQVPLRPMTYKAALDLSHFLKEKGGLDGLIYSRKRQEILDLWVYNTQGYFPDWQNYTPGPGTRFPLTFGWCFKLVPVDPEEVEKATEGENNSLLHPICQHGMEDEERETLIWRFDSRLALKHRAREEHPEFYKDC*
SUBTYPE_A_NEF_1	KC906806	NA	UGANDA	Control	A	1.00216	0.823873	MGGKWSK-SKRGWPEVRERMRQTPPAARGVGAVSQDLDRHGAITSSNV--NHPSCAWLEAQEDEEVGFPVRPQVPLRPMTFKGAVDLSHFLREKGGLDGLIYSRKRQEILDLWVYHTQGYFPDWQNYTPGPGTRFPLTFGWCFKLVPVDPDEVEKATEGENNSLLHPICQHGMDDEEGETLMWKFDSRLALKHIALEKHPEFYKDC*
SUBTYPE_A_NEF_2	KC906817	2002-09-20	UGANDA	Control	A	0.98958	0.870188	MGGKWSKNSKAGWAEVRERIRQTPAAAEGVGPVSKDLDKHGAVTSSNI--NHPSCAWLEAQEEEEVGFPVRPQVPLRPMTYKAAFDLSHFLKEKGGLDGLIYSRKRQEILDLWVHHTQGFFPDWQNYTPGPGIRYPLTFGWCFKLVPVSPEEVEKANEGENNSLLHPMCQHGMDDEERETLMWKFDSRLALKHRAQELHPEFYKDC*
SUBTYPE_A_NEF_3	KC906828	2002-10-10	UGANDA	Control	A	0.939842	0.870911	MGGKWSKSSIVGWPEVRERMRRAPPAATGVGAVSQDLDKHGAVTSSNI--NHPSCVWLEAQEDEDVGFPVRPQAPLRPMTYKAAFDLGFFLKEKGGLDGLIYSKKRQEILDLWVYHTQGFFPDWQNYTPGPGTRFPLTFGWCFKLVPVDPDEVEKANEGENNSLLHPMSQYGMDDEEKEVLMWKFDSSLARRHIARELHPEYYKDC*
SUBTYPE_A_NEF_4	KC906839	2002-10-23	UGANDA	Control	A	0.992865	0.756996	MGGKWSKSSIVGWPEVRERIRQTPPAAKGVGAVSQDLDKHGAVTSSNI--NHPSCVWLEAQEDEEVGFPVKPQVPLRPMTYKAAFDLSHFLKEKGGLDGLIYSRRRQEILDLWVYNTQGFFPDWQNYTPGPGTRFPLTFGWCFKLVPVDPDEVEKATEGENNSLLHPICQHGMDDEERETLMWKFDSHLALKHRALELHPEFYKDC*
SUBTYPE_A_NEF_5	KC906850	2002-11-19	UGANDA	Control	A	1.00441	0.812508	MGSKWSKSSIIGWPEIRERMRKTPVAAKGVGPVSQDLEKHGAVTSSNTPATNASCAWLEAQEGEEVGFPVRPQVPLRPMTYKAAFDLGFFLKEKGGLDGLVHSQKRQDILDLWVYHTQGYFPDWQNYTPGPGVRYPITFGWCYKLVPVDQDEVEEATEGENNSLLHPICQHGIDDPEKEVLRWQFDSALARRHIARELHPEFYKDC*
SUBTYPE_A_NEF_6	KC906861	NA	UGANDA	Control	A	0.969972	0.869137	MGGKWSKSSIVGWPEVRERL--PPPAAKGVGAVSQDLDRHGAVTSSNI--NHSSCVWLEAQEEEEVGFPVRPQVPLRPMTYKGALDLSHFLKEKGGLDGLVYSRKRQEILDLWVYNTQGFFPDWQNYTPGPGIRYPLTFGWCFKLVPVDPDEVEKANEGENNSLLHPICQHGMDDEERETLIWKFDSHLAFKHRAQELHPEFYKDC*
SUBTYPE_A_NEF_7	KC906872	2006-06-28	UGANDA	Control	A	1.03347	0.853436	MGGKWSKSSIVGWPEIRERMRRASPAATGVGAVSQDLDKHGAVTSSNV--NHPSCVWLEAQEEEEVGFPVRPQVPTRPMTYKAAIDLSHFLKEKGGLEGLIWSRRRQEILDLWVYHTQGYFPDWQNYTPGPGIRYPLTFGWCFKLVPVDPDEVEEATEGENNSLLHPICQHGMDDEEKEVLRWKFDSLLALKHRAQELHPEFYKDC*
SUBTYPE_A_NEF_8	KC906883	2006-06-08	UGANDA	Control	A	0.984242	0.926751	MGGKWSKSRIVGWPEIRERMRRTPSAAAGVGAVSQDLDKHGAVTVNNV--NHPSYAWLEAQEEEEVGFPVRPQVPLRPMTYKGAVDLSHFLKEKGGLDGLIFSRKRQEILDLWVYHTQGYFPDWQNYTPGPGTRFPLTFGWCFKLVPVEPEEVEKATEGENNSLLHPICQHGMDDEEGEVLQWKFDSRLAFTHMARELHPEFYKDC*
SUBTYPE_A_NEF_9	KC906894	2006-07-11	UGANDA	Control	A	1.01858	0.860137	MGGKWSKSSIVGWPEIRERIRQTPPAATGVGAVSKDLEKHGAITISNI--NHPSCVLLEAQEEEEVGFPVRPQVPLRPMTYKGAVDLSHFLKEKGGLDGLIYSRKRQEILDLWVYNTQGFFPDWQNYTPGPGIRYPLTFGWCFKLVPVDPDEVEKANEGENNSLLHPMCQHGMDDEERETLMWKFDSHLALKHRAQELHPEFYKDC*
SUBTYPE_A_NEF_10	KC906807	2005-11-09	UGANDA	Control	A	0.969972	0.918145	MGSKWSKSSIVGWPEIRERMRRAPPAARGVGAVSQDLDKYGAITSSNI--NHPSCTWLEAQEDEEVGFPVRPQVPLRPMTYKGALDLSHFLKEKGGLDGLVHSRKRQDILDLWVYHTQGYFPDWHNYTPGPGIRYPLTFGWCFKLVPVEPDEVEKATEGETNSLLHPICQHGMDDDEREVLKWQFDSRLAFEHKAFQLHPEFYKDC*
SUBTYPE_A_NEF_11	KC906808	2005-11-09	UGANDA	Control	A	1.02591	0.757421	MGGKWSKSSIVGWPEIRERMRRAPSAAPGVGAVSQDLDKHGAITISNM--NHPSCAWLEAQEDEEVGFPVRPQVPLRPMTYKAAVDLSHFLKEKGGLDGLIYSRRRQEILDLWVYNTQGFFPDWQNYTPGPGTRFPLTFGWCFKLVPVDPDEVEKATEGEDNSLLHPICQHGMDDEEREVLQWKFDSHLALKHRAQELHPEFYKDC*
SUBTYPE_A_NEF_12	KC906809	2005-11-14	UGANDA	Control	A	0.532618	0	MGSKWSKSSIVGWPEIRERIRRAPPAATGVGAVSQDLAKHGAVTSSNI--HHLSN--LEEQEDEEVGFPVRPQVPLRPMTYKGALDLSHFLKEKGGLDGLIYSRKRQEILDLWVYNTQGYFPDWHNYTPGPGPRFPLTFGWCFKLVPVDPEEVEKETEGEDNCLLHPINLHGMDDEERETLMWRLDSRLAFTHEARRLHPEFYKDC*
SUBTYPE_A_NEF_13	KC906810	2006-05-09	UGANDA	Control	A	0.250954	0.783931	MGGKWSKSSIVGWPEVRERLRRTPTAAKGVGAVSQDLEKHGAVTSSNV--NHPDCAWLEAQEEEGVGFPVRPQVPLRPMTYKGALDLSHFLKEKGGLDGLIYSRKRQEILDLWVHHTQGYFPDWQNYTPGPGIRYPLTFGWCYKLVPVDPDEVERANEGENNSLLHPICQHGVDGDERETLMWKFDSHLAFRHRAQELHPEFYKN-*
SUBTYPE_A_NEF_14	KC906811	2006-05-17	UGANDA	Control	A	0.71903	0.408876	MGGKWSKSSLVGWPAVRERIRKTPVAAKGVGAVSQDLEKYGAVTSSNTPATNASCAWLEAQEEEEVGFPVRPQVPLRPMTYKAAIDLSHFLKEKGGLDGLIHSQKRQDILDLWVYHTQGYFPDWQNYTPGPGVRYPLTFGWCYKLVPVDPAEVEEATGGENNSLLHPICQHGIDDEGKEVLMWKFDSALALKHRAQELHPEFYKDC*
SUBTYPE_A_NEF_15	KC906812	2005-07-20	UGANDA	Control	A	0.996469	0.823291	MGGKWSKRSKAGWPEVREKIRQTPAAAEGVGAVSQDLEKHGAVTSSNI--NHPSCAWLEAQEEEEVGFPVRPQVPLRPMTYKAAFDLSHFLKEKGGLDGIIYSRKRQEILDLWVYHTQGYFPDWQNYTPGPGVRYPLTFGWCFKLVPVDPEDVEKANEGENNSLLHPICQHGMDDEERETLMWKFDSRLALKHRAREEHPEYYKDC*
SUBTYPE_A_NEF_16	KC906813	2005-07-19	UGANDA	Control	A	0.909382	0.463595	MGGKWSKNKKVEWPEVRDRMRQTPGAATGVGPVSQDLDRHGAITSSNI--NHPSCTWLEAQEEEEVGFPVRPQVPLRPMTYKGAFDLSHFLKEKGGLEGLVWSRRGQEILDLWVYNTQGYFPDWQNYTPGPGVRYPLTFGWCFKLVPVDPDVVEKATEGENNCLLHPICQHGVDDEEGETLVWKFDSRLALKHRAQELHPEYYKDC*
SUBTYPE_A_NEF_17	KC906814	2005-07-05	UGANDA	Control	A	0.977119	0.858583	MGGKWSKSSIVGWPEVRERIRKTPAAAPGVGAVSQDLARHGAITSSNTPATNASCAWLEAQEDEDVGFPVRPQVPLRPMTYKAAVDLSHFLKEKGGLEGLIWSQRRQDILDLWVHHTQGFFPDWQNYTPGPGIRYPLTFGWCFKLVPVDPDEVEEATVGEDNSLLHPICQHGMDDGEKEVLRWTFDSRLAFEHKAQELHPEFYKNC*
SUBTYPE_A_NEF_18	KC906815	2005-08-17	UGANDA	Control	A	1.02448	0.768276	MGGKWSKSSIVGWPEVRERMRRTPPAATGVGAVSQDLEKHGAITNSNI--NHPSCVWLEAQEEEEVGFPVRPQIPLRPMTYKGALDLSHFLKEKGGLEGLIYSRKRQEILDLWVYHTQGYFPDWQNYTPGPGIRYPLCFGWCFKLVPVDPDEVEKATEGENNSLLHPICQHGMDDEEREVLMWKFDSRLALKHRAQELHPEFYKDC*
SUBTYPE_A_NEF_19	KC906816	2005-11-01	UGANDA	Control	A	0.912579	0.409319	MGGKWSKSSIVGWPEVRERLRRTPPAARGVGAVSQDLEKHGAVTSSNI--NHPSCAWLEAQEEEEVGFPVRPQVPVRPMTYKGAVDLSHFLKEKGGLDGLIYSRKRQEIIDLWVYHTQGYFPDWQNYTPGPGVRYPLTFGWCYKLVPVDPDEVEKANEGENNSLLHPICQHGMDDEERETLMWKFDCRLALKHIAQELHPEWYKN-*
SUBTYPE_A_NEF_20	KC906818	2006-08-28	UGANDA	Control	A	1.02677	0.781125	MGGKWSKSSIVGWPEIRERLRRTQPAATGVGAVSQDLSKHGAITSSNV--NHPSCVWLEAQEDEDVGFPVRPQVPLRPMTYKEAFDLSHFLKEKGGLDGLIYSKKRQEILDLWVYHTQGIFPDWQNYTPGPGVRYPLTFGWCYKLVPVEPEVVEEATEGENNSLLHPICQHGMDDEEKEVLMWKFDSHLALKHRARELHPEYYKDC*
SUBTYPE_A_NEF_21	KC906819	2006-08-07	UGANDA	Control	A	0.996786	0.640809	MGGKWSKGSKAGWPEIRERMRHTSPAATGVGAVSQDLDKHGAVTSSNV--NHPSCVWLEAQEDEDVGFPVRPQVPLRPMTYKGAVDLSHFLKEKGGLDGLIYSRKRQEILDLWVYHTQGFFPDWHNYTPGPGVRYPLTFGWCFKLVPVDPDEVEKDTEGENNCLLHPVCQHGMDDEEKEVLMWKFDSRLALKHRAQELHPEFYKDC*
SUBTYPE_A_NEF_22	KC906820	2006-10-17	UGANDA	Control	A	1.00796	0.842971	MGGKWSKSSIVGWPQVRERMRHATPAATGVGAVSQDLAKHGAVTSSNI--NHPSCAWLEAQEEEEVGFPVRPQVPVRPMTYKGALDLSHFLKEKGGLDGLVYSRKRQEILDLWVYNTQGYFPDWQNYTPGPGIRYPLTFGWCYKLVPVDPDEVEKETEGENNSLLHPMCQHGMDDEEREVLKWQFDSHLAFEHKARKLHPEFYKDC*
SUBTYPE_A_NEF_23	KC906821	2006-10-12	UGANDA	Control	A	0.970726	0.790273	MGGKWSKNRVPGWAEIREKMRRAPPAATGVGAVSQDLDKHGAITSSNA--NHPSCAWLEAQEEEEVGFPVRPQVPLRPMTYKGAVDLSHFLKEKGGLEGLIYSRRRQEILDLWVYHTQGFFPDWQNYTPGPGTRYPLTFGWCFKLVPVDPDEVEKATEGENNSLLHPICQHGMEDEEREVLKWTFDSRLALKHRAQELHPEFYKDC*
SUBTYPE_A_NEF_24	KC906822	2006-11-01	UGANDA	Control	A	0.86453	0.864316	MGGKWSKSSIVGWPRVRERIRQTPPAARGAGAASQDLEKHGAGTNSNV--NHPSNAGLEEQEDDEVGFPVRPQVPLRPMTFKAAVDLSHFLKEKGGLDGLIYSRKRQEILDLWVYNTQGFFPDWHNYTPGPGTRFPLTFGWCFKLVPVDPDEVEKANEGENNSLLHPICQHGMDDEERETLMWKFDSRLAFKHVARELHPEFYKDC*
SUBTYPE_A_NEF_25	KC906823	2006-08-30	UGANDA	Control	A	0.983354	0.796991	MGGKWSKSSIVGWPEIRERIRRTPPAAEGVGPVSQDLDRHGAITSSNI--NHPSCSWLEAQTEEEVGFPVRPQVPLRPMTYKGAFDLGFFLKEKGGLDGLIYSKKRQEILDLWVYHTQGYFPDWQNYTPGPGVRYPLTFGWPFKLVPVDPDEVEKATEGENTSLLHPISLHGMEDEEGETLRWKFDSSLARTHRARELHPEWYKD-*
SUBTYPE_A_NEF_26	KC906824	2006-11-02	UGANDA	Control	A	0.761969	0.0552891	MGGKWSKSSIVGWPEIRERIRQTPAAAPGVGPVSRDLEKHGAVTSSNI--NHPSCTWLEAQEDGEVGFPVRPQVPLRPMTYKGALDLSHFLKEKGGLDGLIYSRKRQEILGLWVYNTQGYFPDWQNYTPGPGVRYPLTFGWCFKLVPMEPEEVEKATEGENNCLLHPVCQHGMDDEERETLIWKFDSRLAFRHRAQELHPEYYKDC*
SUBTYPE_A_NEF_27	KC906825	2006-11-06	UGANDA	Control	A	0.604912	0.805078	MGNKWSKSSIVGWPKVRERMRQTPPAAKGVGAVSQDLDKHGAITSSNT--NQASCVWLEAQEDEDVGFPVRPQVPLRPMTYKGAVDLSHFLKEKGGLEGLIYSRERQEILDLWVYHTQGYFPDWQNYTPGPGVRYPLTFGWCFKLVPVEPEEVEKATEGENNSLLHPICLHGMEDEEGEVLMWKFDSRLALKHRAQEMHPEFYKNC*
SUBTYPE_A_NEF_28	KC906826	2007-03-12	UGANDA	Control	A	1.01549	0.959285	MGGKWSKRSTAGWSEVRERMRRTRPAASGVGAVSQDLDKHGAITSSNV--NHPSCVWLEAQEDEEVGFPVRPQVPLRPMTYKAAVDLSHFLKEKGGLEGLVWSQKRQEILDLWVYHTQGFFPDWQNYTPGPGTRFPLTFGWCFKLVPVDPDEVEKATEGENNCLLHPINQHGMDDEEKEVLVWKFDSRLALKHLAQEMHPEFYKDR*
SUBTYPE_A_NEF_29	KC906827	2007-03-13	UGANDA	Control	A	0.875947	0.714528	MGGKWSKSSIVGWPEVRERMRQTPAAAEGVGAVSQDLDKHGAITSSNI--NHPSCVWLEAQEEEDVGFPVRPQVPLRPMTYKGALDLSHFLKEKGGLDGLIYSRKRQEILDLWVHHTQGFFPDWQNYTPGPGIRYPVTFGWCFKLVPVEPDEVEKATEGENNSLLHPVCQHGMDDEEGETLKWVFDSKLALRHRAYELYPEWYKDC*
SUBTYPE_A_NEF_30	KC906829	2006-12-04	UGANDA	Control	A	0.98983	0.96897	MGGKWSKSSIVGWPEVRERLRQTPTAAAGVGAVSQDLDKHGAITSSTI--NHPSNAWLEAQEEDEVGFPVRPQVPLRPMTYKSALDLSHFLKEKGGLDGLVYSRKRQEILDLWVYNTQGFFPDWQNYTPGPGVRYPLTFGWCFKLVPVDPDEVEKANEGENNSLLHRICQHGMDDEERETLVWKFDSHLAFKHSARELHPEYYKDC*
SUBTYPE_A_NEF_31	KC906830	2006-11-09	UGANDA	Control	A	0.959944	0.762294	MGGKWSKSSIVGWPEVRERMRRGPPAATGVGAVSRDLDKRGAVTSSNI--NHPDCVWLEAQEEEEVGFPVMPQVPLRPMTYKGAFDLGYFLKEKGGLDGLIYSRRRQEILDLWVYHTQGFFPDWQNYTPGPGTRYPLTFGWCFKLVPVDPDEVEKATEGENNSLLHPICQHGMDDEEREVLKWQFDSRLALKHIARELHPEYYKDC*
SUBTYPE_A_NEF_32	KC906831	2007-01-24	UGANDA	Control	A	1.00415	0.791297	MGGKWSKSSIVGWPEVRERIGRAPAAAEGVGAVSRDLDKHGAVTSSNI--NHPSTVWLEAQEDEEVGFPVKPQVPLRPMTYKGALDLSHFLKEKGGLDGLIYSRKRQEILDLWVYNTQGFFPDWQNYTPGPGVRYPLTFGWCFKLVPVDPEEVEKATEGENNSLLHPICQHGMDDEDRETLVWKFDSHLAFKHSARELYPEYYKNC*
SUBTYPE_A_NEF_33	KC906832	2007-01-29	UGANDA	Control	A	1.01847	0.856381	MGNKWSKRKVERWPEVRERIRQAPAAAEGVGAVSQDLDKHGAVTSSNV--NHPSCTWLEAEEDGEVGFPVRPQVPLRPMTYKGAFDLSFFLKEKGGLDGLIYSKKRQEILDLWVYNTQGYFPDWQNYTPGPGIRFPLTFGWCFKLVPVDPDEVEKATEGENNCLLHPICQHGVDDEEGETLVWKFDTSLARKHIARELHPEYYKDC*
SUBTYPE_A_NEF_34	KC906833	2003-04-11	UGANDA	Control	A	0.955938	0.663761	MGGKWSKSSIVGWPEVRERIRQTPAAAIGVGAVSQDLDKHGAVTSSNI--NHPSCAWLEAQEEEEVGFPVRPQVPVRPMTYKGAFDLGHFLKEKGGLDGLIYSRKRQEILDLWVYNTQGYFPDWQNYTPGPGTRFPLTFGWPFKLVPVDPDEVEKATEGENNCLLHPICQHGMDDGERETLMWKFDSRLALKHIARELHPEFYKDC*
SUBTYPE_A_NEF_35	KC906834	2003-07-10	UGANDA	Control	A	0.972212	0.87096	MGSKWSKSSIVGWPEIRERMRRAPPAAKGVGPVSQDLEKHGAITSSNI--NHPSCAWLEAQEDEEVGFPVRPQVPLRPMTYKGALDLSHFLKEKGGLDGLVFSRRRQEILDLWVYHTQGYFPDWQNYTPGPGVRYPLTFGWCFKLIPVEPEDVEKANEGENNSLLHPMSQHGMDDEEGETLIWRFDSRLALKHRAHELHPEFYKDC*
SUBTYPE_A_NEF_36	KC906835	2003-06-25	UGANDA	Control	A	1.01754	0.93905	MGAKWSKSSIVGWPEIRERMRRTPSAATGVGPVSQDLDKHGAVTSSNI--SHPSYAWLEAQEEEEVGFPVRPQVPLRPMTYKGAFDLGFFLKEKGGLDGLIYSKKRQEILDLWVYHTQGFFPDWQNYTPGPGIRYPLTFGWCYKLVPVDPDEVEKATEGENNCLLHPLNQHGMDDEERETLMWKFDSSLARRHIARELHPEYYKDC*
SUBTYPE_A_NEF_37	KC906836	2003-12-04	UGANDA	Control	A	0.987632	0.669848	MGGKWSKSSIVGWPEVRERIKQTPPAAKGVGAVSQDLDQYGAVTSSNM--NHPSCAWLEAQEDEEVGFPVKPQVPLRPMTYKGAFDLSHFLKEKGGLDRLIYSRRRQEILDLWVYHTQGYFPDWQNYTPGPGTRFPLTFGWCFKLVPVDPEEVEKATEGENNSLLHPICQHGMDDEERETLMWQFDSRLALTHRARELHPEYYKDC*
SUBTYPE_A_NEF_38	KC906837	NA	UGANDA	Control	A	1.01774	0.888772	MGGKWSKSSKGGWPEVRERMNQTPAAATGVGAVSQDLDKHGAITSSNI--NHPSCAWVEAQEDEEVGFPVRPQVPLRPMTYKAAVDLSHFLKEKGGLDGLIYSRKRQEILDLWVYNTQGYFPDWQNYTPGPGTRFPLTFGWCFKLVPVDPEEVEKATEGENNSLLHPICQHGMDDEERETLMWKFDSRLAFKHQARELHPEFYKD-*
SUBTYPE_A_NEF_39	KC906838	2007-12-11	UGANDA	Control	A	0.877578	0.557793	MGGKWSKNSIVGWPEVRERMRRARSAATGVGAVSQDLDKHGAVTSRNM--NHPSYTWLEAQEEDEVGFPVRPQVPLRPMTYKAAVDLSHFLKEKGGLDGLVFSRKRQEILDLWVYHTQGYFPDWQNYTPGPGIRYPLTFGWCFKLVPVDPDEVEKANEGEDNSLLHPMCQHGMDDEEREVLKWTFDSRLALKHRALGMHPEFYKNC*
SUBTYPE_A_NEF_40	KC906840	2007-12-11	UGANDA	Control	A	0.998495	0.868781	MGGKWSKSSIVGWPEVRERMRRAPSAATGVGAVSQDLDKHGAITSKNI--NHPSCTWLEAQESEEVGFPVKPQVPLRPMTFKAAFDLSHFLKEKGGLDGLIYSRKRQEILDLWVYHTQGFFPDWQNYTPGPGVRYPLTFGWCYKLVPVDPDEVEKANEGENNSLLHPMCQHGMDDEERETLIWRFDSHLALRHIALEKHPEFYKNC*
SUBTYPE_A_NEF_41	KC906841	2007-12-13	UGANDA	Control	A	1.00033	0.945138	MGSKWSKNRNKEWPEVRERMRCAPGAAPGVGAVSQDLDKHGAITSSNV--NHPSCVWLEAQEDEEVGFPVRPQVPLRPMTYKEAFDLSFFLKEKGGLDGLIYSRKRQEILDLWVYNTQGLFPDWHNYTPGPGVRFPLTFGWCFKLVPVDPDEVEKANEGENNSLLHPICQHGMDDEEKEVLMWKFDSSLARKHLARELHPEYYKDC*
SUBTYPE_A_NEF_42	KC906842	2008-03-04	UGANDA	Control	A	0.780466	0.410463	MGGKWSKSSLVGWPQVRERMRQAPPAAKGVGAVSQDLDKHGAITSSNI--NHPSCAWLEAQEEEEVGFPVRPQVPLRPMTYKAAFDLSYFLKEKGGLDGLIYSRRRQGILDLWVYNTQGFFPDWQNYTPGPGVRYPLTFGWCYKLVPVDPDEVEKATEGENNSLLHPICQHGMDDEERETLMWRFDSNLALKHRAQELHPEYYKDC*
SUBTYPE_A_NEF_43	KC906843	2008-03-04	UGANDA	Control	A	1.01235	0.892583	MGGKWSKSSIVGWPEVRERMRRAPAAAKGVGEVSQDLEKHGAITSSNL--NHPTCTWLEAQEDEEVGFPVRPQVPLRPMTYKAAVDLSHFLKEKGGLDGLIYSRKRQEILDLWVYHTQGYFPDWQEYTPGPGIRYPLTFGWCYKLVPVDPEDVEKANEGENNSLLHPMCQHGMDDEERETLMWKFDSSLALKHRAQEMHPEFYKS-*
SUBTYPE_A_NEF_44	KC906844	2008-02-05	UGANDA	Control	A	0.984966	0.810236	MGSKWSKSSIVGWPEVRERIRKTPAAAPGVGAVSRDLEKHGAVTSSNTVTTNASCAWLEAQEEDEVGFPVKPQVPLRPMTYKGAVDLSHFLKEKGGLDGLIHSQRRQDILDLWVYNTQGYFPDWQNYTPGPGIRYPLTFGWCFKLVPVDQAEIEEATGGENNSLLHPICQHGIEDTEREVLIWKFDSTLALKHRAQELHPEFYKDC*
SUBTYPE_A_NEF_45	KC906845	2008-02-06	UGANDA	Control	A	1.02508	0.948917	MGNKWSKSRKGGWDEVREKMRQTPGAATGVGAVSQDLDKHGAITASNI--NHPDCTWLKAQEEEEVGFPVRPQVPVRPMTYKGALDLSHFLKEKGGLEGLIYSRQRKDILDLWVYNTQGFFPDWQNYTPGPGIRYPLTFGWCYKLVPVDPEEVEKATEGETNSLLHPMCQHGMDDEERETLQWKFDSRLAFKHYARELHPEFYKDC*
SUBTYPE_A_NEF_46	KC906846	2008-02-12	UGANDA	Control	A	0.958329	0.707644	MGGKWSKSSIVGWPEIRERMRRAPAAAIGVGTVSQDLDKHGAITSSNI--NHPSCVWLEAQEDEDVGFPVRPQVPLRPMTYKGALDLSHFLKEKGGLDGLIYSRRRQDILDLWVYHTQGYFPDWQNYTPGPGTRFPLTFGWCYKLVPVDPDEVEKATEGEDNKLLHPICQHGIDDDEKEVLQWRFDSRLALKHIAREMHPEFYKDC*
SUBTYPE_A_NEF_48	KC906848	2008-04-07	UGANDA	Control	A	1.0058	0.965093	MGGKWSKSSIVGWPEVRERMRRASPAATGVGAVSQDLDKHGAVTSSNI--NNPSCVWLEAQEDGEVGFPVRPQVPLRPMTYKGAVDLSHFLKEKGGLDGLIYSRKRQEILDLWVYHTQGFFPDWQNYTPGPGVRYPLTFGWCFKLVPVDPEEVERDTEGENNSLLHPMCQHGMEDEEREVLKWQFDSHLALKHRAQELHPEYYKDC*
SUBTYPE_A_NEF_49	KC906849	2008-06-02	UGANDA	Control	A	1.02947	0.977202	MGGKWSKSSLVGWPEIRERIRRTPEAARGVGAVSQDLAKHGAVTSSNTSTTNASCAWLEAQEESEVGFPVRPQVPLRPMTYKGAVDLSHFLKEKGGLDGLIYSQKRQDILDLWVYNTQGYFPDWQNYTPGPGTRFPLTFGWCFKLVPVDPAEVEEATGGENNSLLHPMCQHGVDDEEKEVLMWKFDSTLAFKHRALELHPEFYKNC*
SUBTYPE_A_NEF_50	KC906851	2008-06-04	UGANDA	Control	A	0.978068	0.805553	MGGKWSKSSIVGWPEVRERIRQTSPAATGVGAVSQDLAKHGAITNSNI--NHPSCVWLEAQEDEEVGFPVKPQVPLRPMTYKGALDLSHFLKEKGGLDGLIYSRKRQDILDLWVYNTQGYFPDWQNYTPGPGIRYPLTFGWCFKLVPVDPDEVEKANEGENNSLLHPMCQHGMEDDERETLIWRFDSHLAFKHRARELHPEYYKDC*
SUBTYPE_A_NEF_51	KC906852	2008-06-19	UGANDA	Control	A	1.02246	0.900246	MGGKWSKSSKAKWPEVRERMRQTPAAASGVGAVSQDLDKYGAVTSSNV--NHPSCTWLEAEEDNEVGFPVRPQVPLRPMTYKGAFDLSHFLKEKGGLEGLIYSRKRKEILDLWVYNTQGFFPDWQEYTPGPGVRYPLTFGWCFKLVPVDPDEVEKATEGEDNCLLHPMNQHGMDDEERETLMWKFDSRLALKHRAQEMYPEYYKN-*
SUBTYPE_A_NEF_52	KC906853	2008-07-28	UGANDA	Control	A	0.980234	0.831421	MGGKWSKSSIVGWPRVRERMRQTPPAATGVGAVSQDLDKHGAVTSSNV--NHPSCVWLEAQEDEEVGFPVRPQVPLRPMTYKGAFDLSFFLKEKGGLDGLIYSRKRAEILDLWIYHTQGYFPDWQNYTPGPGIRYPLTFGWCFKLVPVDPEVVEKANEGENNSLLHPMCQHGMDDEERETLMWKFDSRLALKHIAQEKHPEYYNDR*
SUBTYPE_A_NEF_53	KC906854	2008-04-15	UGANDA	Control	A	0.988595	0.643302	MGGKWSKSSIVGWPEVRERMRGAPAAAAGVGAVSQDLDKYGAVTNSNT--NHPSCVWLEAQEDDEVGFPVKPQVPLRPMTYKGAVDLSHFLKEKGGLDGLVYSRRRQEILDLWVYHTQGYFPDWQNYTPGPGTRFPLTFGWCFKLVPVDPDEVEKATEGEDNSLLHPICQHGMDDEEREVLKWQFDSRLALKHRAREMHPEFYKDC*
SUBTYPE_A_NEF_54	KC906855	2008-07-23	UGANDA	Control	A	1.01054	0.791882	MGGKWSK--RVGWSEIRERMRRTPAAAQGVGAVSQDLDKHGAITSSNI--NHSSCVWLRAQEDEEVGFPVKPQVPLRPMTYKGAVDLSHFLKEKGGLDGLIHSRKRQEILDLWVYNTQGYFPDWQNYTPGPGVRYPLTFGWCFKLVPVDPDEVEKATEGENNCLLHPICQHGMDDEERETLMWKFDSRLALIHTARVMHPDFFKDC*
SUBTYPE_A_NEF_55	KC906856	2008-07-23	UGANDA	Control	A	0.983188	0.90794	MGSKWSKSSIVGWPEIRERIRRTPAAAPGVGAVSQDLAQHGAVTSSNI--NHPSCTWLKAQEDGDVGFPVRPQVPLRPMTYKGAFDLSFFLKEKGGLDGLIWSRKRQEILDLWVYNTQGFFPDWQNYTPGPGVRYPLTFGWCFKLVPVGPEEVETATEGENNCLLHPMNQHGVDDEERETLRWQFDSRLALKHRALELHPEFYKDC*
SUBTYPE_A_NEF_56	KC906857	2007-06-11	UGANDA	Control	A	0.941794	0.776933	MGGKWSKSSIVGWPAVRERIRQTPPAATGVGAVSQDLDKHGAITSSNM--NHPSCAWLKAQEDEEVGFPVRPQVPLRPMTYKGAFDLSHFLKEKGGLDGLIYSRRRQEILDLWVYNTQGFFPDWQNYTPGPGVRYPLTFGWCFKLVPVDPDEVEKATEGENNSLLHPICQHGMDDEEKEVLMWRFDSHLALKHRALEMHPEFYKDC*
SUBTYPE_A_NEF_57	KC906858	2007-06-28	UGANDA	Control	A	1.00277	0.839683	MGGKWSKSSIVGWPEVRERMRRTPSAATGVGAVSQDLDKRGAVTSSNV--NNPSCAWLEAQEEEEVGFPVRPQVPLRPMTFKAAVDLSHFLKEKGGLDGLIYSKKRQEILDLWVYHTQGYFPDWQNYTPGPGTRFPLTFGWCFKLVPVDPDEVEKETEGENNSLLHPICQHGMDDEEREVLKWQFDSHLLVKHRARELHPEFYKDC*
SUBTYPE_A_NEF_58	KC906859	2007-07-05	UGANDA	Control	A	0.760678	0.690971	MGGKWSKSSIVGWPKIRERIQQTPPAAAGVGAVSQDLDKHGAVTSSKI--NHPSYTWLEAQEEEEVGFPVRPQVPLRPMTYKGAVDLSHFLKEKGGLDGLIYSKKRQEILDLWMYHTQGYFPDWQNYTPGPGTRFPLTFGWCFKLVPVEPEEVEKANEGENNSLLHPMCRHGMDDEERETLMWKFDSRLAFKHVAREMHPEFYKD-*
SUBTYPE_A_NEF_59	KC906860	2007-08-15	UGANDA	Control	A	1.006	0.829651	MGSKWSKSSIVGWPEVRERMRRAPAAAPGVGAVSQDLAKHGAITSRNT--NHPSCVWLEAQEDEDVGFPVRPQVPLRPMTYKAAIDLSHFLKEKGGLDGLIYSRQRQDILDLWVYHTQGYFPDWQNYTPGPGVRYPLTFGWCYKLVPVDPDEVEQANEGEDNCLLHPICQHGMDDEEKEVLMWRFDSRLALKHRAHELHPEFYKDC*
SUBTYPE_A_NEF_60	KC906862	2007-05-15	UGANDA	Control	A	0.949337	0.828208	MGGKWSKRSIVGWSEIRERIRRTQPAARGVGAVSQDLDKHGAVTSSNI--NHPSYVWLEAHEDEEVGFPVKPQVPLRPMTFKGAFDLSHYLKEQGGLDGLIYSRKRQEILDLWVYHTQGYFPDWQNYTPGPGTRFPLTFGWCFKLVPVDPEEVEKANEGEDSNLLHPICQHGMEDEERETLMWKFDSRLALKHLAREKHPEFYKDC*
SUBTYPE_A_NEF_61	KC906863	2007-04-11	UGANDA	Control	A	1.02113	0.881822	MGGKWSKSSIVGWPKIRERIRQTPPAAEGVGAVSQDLDKHGAITSSNI--NHPSNAWLEAQEEEEVGFPVRPQVPLRPMTYKGALDLSHFLKEKGGLEGLIYSKKRQEILDLWVYNTQGYFPDWQNYTPGPGIRYPLTFGWCFKLVPVEPDEVEKATEGENNCLLHPICQHGMDDEERETLIWRFDSHLAFRHTARELHPEYY-NC*
SUBTYPE_A_NEF_62	KC906864	2007-04-16	UGANDA	Control	A	0.996747	0.833807	MGGKWSKSSIVGWPEVRERMRHAPSAAAGVGAVSQDLDKHGAVTSSNI--NHPSCAWLEAQEEEGVGFPVRPQVPVRPMTFKGAFDLSHFLKEKGGLDGLIYSRKRQEILDLWVYHTQGFFPDWQNYTPGPGTRYPLTFGWCFKLVPVDPAEVEAATEGENSSLLHPICQHGMDDEEREVLKWKFDSHLALRHRAQELHPEYYKDC*
SUBTYPE_A_NEF_63	KC906865	2005-09-06	UGANDA	Control	A	1.01414	0.837307	MGGKWSKSSIVGWPEIRERMRRAPPAAAGVGAVSQDLDKHGAVTSSNI--NNPSYAWLEAQEEEEVGFPVRPQVPLRPMTYKGALDLSHFLKEKGGLDGLVYSRKRQEILDLWIYHTQGYFPDWQNYTPGPGTRFPLTFGWCFKLVPMSPEEVEKANEGENNCLLHPICQHGMDDEEREVLRWQFDSRLALKHRAQELHPEFYKDC*
SUBTYPE_A_NEF_64	KC906866	2005-08-18	UGANDA	Control	A	1.00666	0.788855	MGGKWSKSSIVGWPEIRERIRRAPPAATGVGAVSQDLDKRGAITNSNI--NHPSCVWLEAQEEEEVGFPVRPQVPLRPMTYKGALDLSHFLKEKGGLDGLIYSRKRQEILDLWIYNTQGIFPDWQNYTPGPGIRYPLTFGWCFKLVPVDPDEVEKETEGENNSLLHPMCLHGMEDEERETLKWKFDSHLAFVHSAREKHPEFYKDC*
SUBTYPE_A_NEF_65	KC906867	2005-11-17	UGANDA	Control	A	0.969524	0.790277	MGGKWSKSSRVGWSEIRERMRKTPAAAEGVGAVSQDLEKHGAITSSNI--NNPSCTWLKAEEEEEVGFPVRPQVPLRPMTYKGAFDLSHFLKEKGGLDGLVYSRKRQEILDLWVYNTQGYFPDWQNYTPGPGIRYPLTFGWCYKLVPVEPDEVEKANEGENNSLLHPICQHGMDDEERETLIWRFDSHLALKHLAREKHPEYYKNC*
SUBTYPE_A_NEF_66	KC906868	2009-01-07	UGANDA	Control	A	0.276718	0.938587	MGSKWSKSSIVGWPEVRERLGQAPAAAEGVGAVSQDLDKHGAVTSSNI--NHPSCAWLEAQEDEEVGFPVKPQVPLRPMTYKGAFDLSFFLKEKGGLDGLIYSRKRQEILDLWVYNTQGFFPDWQNYTPGPGTRFPLTFGWCFKLVPVDPDEVEKANEGENNSLLHPICQHGMDGEERETLMWKFDRSLALKHVAHELHPEYYKDC*
SUBTYPE_A_NEF_67	KC906869	2008-08-18	UGANDA	Control	A	0.969972	0.937001	MGNKWSK----GWPEVRERMRRARPAARGVGAVSQDLAKHGAITSSNV--NNPSCAWLEAHEDEEVGFPVRPQVPLRPMTYKGAFDLGFFLKEKGGLDGLIYSRRRQEILDLWVYHTQGFFPDWQNYTPGPGIRYPLTFGWPFKLVPVDPDEVEKANEGENNSLLHPVCQHGMDDEERETLMWKFDSSLARRHIALERHPEYYKDC*
SUBTYPE_A_NEF_68	KC906870	2009-01-19	UGANDA	Control	A	0.903635	0.918298	MGGKWSKSSIVGWTKVRERIRQTPPAA----AGYQDLDKHGATASSNT--NHPGCTGLEEQEEEEVGFPVRPQVPLRPMTYKAAFDLGFFLKEKGGLDGLIYSKKRQEILDLWVYNTQGYFPDWQNYTPGPGIRYPLTFGWCYKLVPVDPEAVEKANEGENNSLLHPICQHGMDDEERETLMWKFDSSLARRHMARELHPEYYKDC*
SUBTYPE_A_NEF_69	KC906871	2008-09-09	UGANDA	Control	A	0.980966	0.155037	MGGKWSKSSIVGWPEVRERMRRAPPAATGVGAVSQDLEKHGAVTSKNI--NHPSCVWLEAQEDEEVGLPVKPQVPLRPMTYKGAVDLSHFLKEKGGLDGLIYSRRRQEILDLWVYHTQGYFPDWQNYTPGPGVRFPLTFGWCFKLVPVDPDEVEKATEGENNSLLHPICQHGMDDEEREVLKWKFDSRLALKHIAQEKHPEFYKDC*
SUBTYPE_A_NEF_71	KC906874	2009-01-07	UGANDA	Control	A	0.935312	0.959015	MGSKWSKGRQGGWPEVRERMRQAPPAARGVRTVSQDLEKHRAVTSSNV--NHPSCAWLEEQEEEEVGFPVRPQVPLRTMTYKAAVDLSHFLKEKGGLDGLIYSRKRQEILDMWVHHTQGFLPDWQEYTPGPGIRYPLTFGWCFKLVPVDPAEVEEATKGENNCLLHPICQQGVDDEERETLIWRFDSRLALKHRAQELHPEFYKDR*
SUBTYPE_A_NEF_72	KC906875	2009-07-01	UGANDA	Control	A	1.01738	0.943341	MGSKWSKSSIVGWPEIRERIRQTPPAATGVGAVSRDLEKHGAVTSSNI--NHPSKVWLEAQEEGEVGFPVRPQVPLRPMTYKQAFDLSHFLKEKGGLDGLIYSRKRQEILDLWVYNTQGVFPDWQNYTPGPGIRYPLTFGWCFKLVPVDPEDVEEANKGENNSLLHPICQHGMDDEERETLMWKFDSHLAFSHRARELHPEFYKDC*
SUBTYPE_A_NEF_73	KC906876	2009-01-15	UGANDA	Control	A	0.79201	0.909607	MGGKWSKRSTVEWPEIRERMRRASSAAKGVGAVSQDLDKFGAVSISNI--NHPSNTWLEAQEADEVGFPVRPQVPLRPMTFKGAFDLSFFLKEKGGLDGLIYSRKRQEILDLWVYNTQGYFPDWQNYTPGPGIRYPLTFGWCFKLVPVDPDEVEKATEGENDCLLHPMNQHGMDDEERETLKWKFDSHLAFKHTARELHPEYYKDC*
SUBTYPE_A_NEF_74	KC906877	2008-09-11	UGANDA	Control	A	0.791303	0.50831	MGGKWSKRSPVGWPEVRDRMRRAPPAAEGVGAVSQDLGKHGAVTSSNI--NNPSCVWLEAQEDEEVGFPVRPQVPLRPMTYKGALDLSHFLKEKGGLDGSVYSRKRQEILDLWVYHTQGYFPDWQNYTPGPGIRYPLTFGWCYKLVPVEPEEVEKANEGENNSLLHPICQHGMDDDERETLRWEFDSRLALKHRAQELHPEFYKN-*
SUBTYPE_A_NEF_75	KC906878	2008-11-03	UGANDA	Control	A	0.989773	0.96577	MGGKWSKRSIPGWSEIRERMRR-TSAAPGVGAVSQDLDRHGAVTSSNV--NNPSQAWLEAQEEEEVGFPVRPQVPLRPMTYKGAFDLSHFLKEKGGLDGLIFSKKRQEILDLWVYHTQGFFPDWQNYTPGPGVRYPLTFGWCYKLVPVDPDEVEKATEGENNSLLHPICQHGIDDEEGEVLMWKFDSRLALKHRARELHPEFYKDC*
SUBTYPE_A_NEF_76	KC906879	2008-11-06	UGANDA	Control	A	0.981001	0.799847	MGGKWSKSSIVGWPEVRERMRKTPAAAKGVGAVSQDLDKYGAITSNHTPATNRTCAWLEAQEEEEVGFPVRPQVPLRPMTYKGAVDLSHFLKEKGGLDGLVHSQKRQDILDLWVYHTQGYFPDWQNYTPGPGTRFPLTFGWCFKLEPVDPAEVEEATGGENNSLLHPICQHGMDDEEKEVLVWRFDSKLALRHRAQELHPEFYKDC*
SUBTYPE_A_NEF_77	KC906880	2009-03-10	UGANDA	Control	A	0.993639	0.818943	MGGKWSKSSIVGWPEVRERLRRAPPAARGVGAVSQDLDKHGAITSSNI--NHPSCVWLEAQEDEEVGFPVRPQVPLRPMTYKGALDLSHFLKEKGGLDGLVYSRRRQEILDLWVYNTQGFFPDWQNYTPGPGIRYPLTFGWCFKLEPVDPEEVEKDTEGENNSLLHPLCQHGMDDEEREVLKWKFDSRLALKHRAQELHPEYYKDC*
SUBTYPE_A_NEF_78	KC906881	2009-03-23	UGANDA	Control	A	0.981334	0.939423	MGGKWSKSSIVGWPEIRERMRRTPAAAEGVGAVSQDLDKHGAITSSNI--NHPSNAWLEAEEEDEVGFPVRPQVPLRPMTYKSAVDLSHFLKEKGGLDGLIYSRKRREILDLWVYNTQGFFPDWQNYTPGPGTRFPLTFGWCFKLVPVDPDEVEKATEGEDNSLLHPICQHGMDDEERETLMWKFDSRLAFTHHAKELHPEYYKDC*
SUBTYPE_A_NEF_79	KC906882	2009-06-01	UGANDA	Control	A	1.00449	0.935234	MGNKWSKSSKQGWPEIREKIRQTPAAAPGVGAVSQDLEKHGAITSSNM--NHPSCAWLEAQEEGEVGFPVRPQVPLRPMTYKAAFDLGFFLKEKGGLDGLIYSRKRQEILDLWVYNTQGYFPDWQNYTPGPGTRYPLTFGWPFKLEPVDPDEVEKANEGENNSLLHPMCQHGMDDDERETLRWKFDSRLALKHIARELHPEFYKN-*
SUBTYPE_A_NEF_80	KC906884	2009-07-29	UGANDA	Control	A	0.787661	0.582105	MGGKWSKSSIVGWPKIRERMRRASPAATGVGPVSQDLDKYGAVSNSNI--NHPSRVWVEAQEGEEVGFPVRPQVPLRPMTYKGALDLSHFLKEKGGLDGLVYSQKRQDILDLWVYNTQGYFPDWQNYTPGPGIRYPLTFGWCYKLVPVDPDEVEKATEGKKNSLLHPICQHGMDDEERETLKWQFDSRLAFKHMARELHPEYYKDC*
SUBTYPE_A_NEF_81	KC906885	2005-08-22	UGANDA	Control	A	0.228225	0.888827	MGGKWSKSSIVGWPEVRERLRRSPPAAEGVGPVSQDLDKHGAVTSSNI--NHPSCAWLEAQEEEGVGFPVKPQVPLRPMTYKGAFDISHFLKEKGGLDGLIYSRKRQEILDLWVYNTQGYFPDWQNYTPGPGTRFPLTFGWCFKLVPVDPAEVEKETEGENNSLLHPMCQHGVVDEEKETLMWKFDSLLAFRHVAKEMHPEFYKDC*
SUBTYPE_A_NEF_82	KC906886	2005-08-24	UGANDA	Control	A	1.0111	0.927791	MGNKWSK----SWPQVRERIRQTPAAAKGVGAVSQDLDKHGAVTSSNI--NHPSCTWLEAQEEEEVGFPVRPQVPTRPMTYKAAVDLSHFLKEKGGLDGLIYSRKRQEILDLWVYNTQGYFPDWQNYTPGPGTRFPLTFGWCFKLVPVDPDEVEKETEGENNSLLHPICQHGMDDEERETLMWKFDSKLAFKHRAYELHPEFYKDC*
SUBTYPE_A_NEF_83	KC906887	2005-09-15	UGANDA	Control	A	1.00551	0.847333	MGNKWSK----GWPTVRERMRQAKAAAEGVGAVSKDLEKHGAITSSNV--SHPSCVWLEAQEEEEVGFPVRPQVPLRPMTYKAAIDLSHFLKEKGGLEGLIYSRRRQEILDLWVYHTQGFFPDWHNYTPGPGVRYPLTFGWCFKLVPVDPDEVEKATEGENNSLLHPICQHGMDDEEGETLVWRFDSRLALKHRAHELHPEFYKDC*
SUBTYPE_A_NEF_84	KC906888	2007-05-15	UGANDA	Control	A	0.994505	0.894321	MGGKWSKSSIVGWPEVRERMRRAPPAATGVGAVSQDLDKHGAITSSNI--NNPSCVWLEAQEDEGVGFPVRPQVPLRPMTYKGALDLSHFLKEKGGLDGLIYSRKRQEILDLWVYHTQGYFPDWQNYTPGPGVRYPLTFGWCYKLVPVEPEEVEKANEGENNSLLHPMCQHGMDDEEREVLRWKFDSRLALKHRAHEMHPEFYKDC*
SUBTYPE_A_NEF_85	KC906889	2007-06-05	UGANDA	Control	A	1.02241	0.869541	MGNKWSKNSKAGWPEVRERMRQA-SAASGVGAVSQDLEKHGAITSSNM--NHPSCAWLEAQEEEEVGFPVRPQVPLRPMTYKGAIDLSHFLKEKGGLDGLIYSRKRQEILDLWVYNTQGYFPDWQNYTPGPGVRYPLTFGWCFKLVPLEPEEVEKANEGENNSLLHPICQHGMDDEERETLMWKFDSRLALKHRAREEHPEYYKDC*
SUBTYPE_A_NEF_86	KC906890	2007-06-08	UGANDA	Control	A	0.969316	0.860515	MGGKWSKSSLVGWPEVRERMRKTPVAAKGVGAVSRDLDKHGAVTSSNTPSTNADCAWLEAQENSEVGFPVRPQVPLRPMTYKGAVDLSHFLKEKGGLDGLIHSQRRQDILDLWVYNTQGYFPDWQNYTPGPGIRYPLTFGWCFKLVPVDPVEVEEATGGENNSLLHPMCQQGTDDKEKEVLMWKFDSTLAFKHRALELHPEYYKDC*
SUBTYPE_A_NEF_87	KC906891	2007-07-17	UGANDA	Control	A	1.0117	0.878679	MGGKWSKSSIVGWPEVRERMRHAPSAAPGVGAVSQDLDRHGAITSSNI--NNPSCVWLEAQEDEEVGFPVKPQVPLRPMTFKGAFDLSHFLKEKGGLDGLIYSRKRQEILDLWVYHTQGYFPDWQNYTPGPGTRFPLTFGWCFKLVPVSPDEVEKANEGENNSLLHPICQHGMDDEEREVLQWKFDSHLALKHVAREKHPEYYKDC*
SUBTYPE_A_NEF_88	KC906892	2007-07-19	UGANDA	Control	A	0.883956	0.881707	MGGKWSKSSIVGWPEIREKIRKTPPAAKGVGAVSQDLDKYGAVTSSNI--NHPSCAWVEAQEEEEVGFPVTPQVPLRPMTYKAAVDLSHFLKEKGGLEGLIWSRRRQEILDLWVYNTQGYFPDWQNYTPGPGVRYPLTFGWCFKLVPVEPEEVEEATEGENNSLLHPICQHGMDDDERETLVWRFDSHLAFRHRARELHPEYYKNC*
SUBTYPE_A_NEF_89	KC906893	2007-07-31	UGANDA	Control	A	0.939829	0.919045	MGGKWSKSSIVGWPEIRERIRRASPAAQRVGTVSQDSDKHGAVTSSNV--SHPSYDRLEAQEEEEVGFPVRPQVPLRPMTYKAAVDLSHFLKEKGGLEGLIYSKKRQEILDLWVYNTQGYFPDWQNYTPGPGTRYPLTFGWCFKLVPVDPDEVEKANEGENNSLLHPICQHGMDDEERETLMWKFDSRLAFKHSARELHPEFYKDC*
SUBTYPE_A_NEF_90	KC906895	2007-08-02	UGANDA	Control	A	0.996677	0.639019	MGSKWSKSSIVGWPEVRERMRRAPPAAKGVGTVSQDLERHGAITSSNI--NHPSCTWLETQEDGDVGFPVRPQVPLRPMTYKGAFDLSHFLKEKGGLDGLIYSRKRHEILDLWVYNTQGFFPDWQEYTPGPGVRYPLTFGWCFKLVPVEPDEVEKANEGENNCLLHPICQHGMDDDERETLMWKFDSRLALKHRAQELHPEFYKDC*
SUBTYPE_A_NEF_91	KC906896	2007-08-08	UGANDA	Control	A	0.993312	0.720917	MGGKWSKSSIVGWPEVRERMRRAPPAAKGVGAVSQDLDKYGAVTSSNI--NHPSCVWLEAQEDEEVGFPVRPQVPLRPMTYKGALDLSHFLKEKGGLDGLIYSRKRQEILDLWVYHTQGFFPDWHNYTPGPGTRYPLTFGWCFKLEPVDPDEVEKATEGENNSLLHPICQHGMDDEEREVLKWTFDSRLALKHRAQELHPEFYKDC*
SUBTYPE_A_NEF_92	KC906897	2007-10-08	UGANDA	Control	A	0.98898	0.722147	MGSKWSKSSIVGWPEVRERIRQTPPAARGVGAVSQDLEKHGAITSSNI--NHPSCAWLEAQEEEEVGFPVRPQVPLRPMTYKGALDLSHFLKEKGGLDRLIYSRKRQEILDLWVYNTQGYFPDWQNYTPGPGIRYPLTFGWCFKLVPVSPEEVERETEGENNSLLHPMCLHGMDDEERETLRWEFDSRLALRHRAQELHPEFYKDC*
SUBTYPE_A_NEF_93	KC906898	2007-10-10	UGANDA	Control	A	0.983218	0.870819	MGSKWSKSSIVGWPEVRERMRRAPAAATGVGAVSQDLDKHGAVTSSNI--NHPSCVWLEAQEEEEVGFPVRPQVPLRPMTYKGALDLSHFLKEKGGLEGLVYSRRRQEILDLWVYHTQGYFPDWQNYTPGPGVRYPLTFGWCFKLVPVEPDEVEEATEGENNSLLHPICQHGMDDEEKEVLKWRFDSRLALKHRAQELHPEYYKNC*
SUBTYPE_A_NEF_94	KC906899	2007-11-12	UGANDA	Control	A	0.974679	0.89861	MGGKWSKRSTWE--QVRERMRRTPAAARGVGAVSQDLDKHGAVTSSNTAATNASCAWLEAQEADEVGFPVKPQVPLRPMTFKAAFDLSFFLKEKGGLDGLIHSQKRQEILDLWIYHTQGFFPDWQNYTPGPGVRYPLTFGWCFKLVPVDPAEVEEATGGETNSLLHPICQHGTDDEEKEVLMWKFDRTLALKHRALELHPEFYKDC*

## Sheet: Table S2_Vpu_combined data
Table S2. Summary of Vpu-mediated CD4 and Tetherin downregulation functions
Identifier	GenBank Accession #	Sample date	Country	Cohort	HIV-1 Subtype	Normalized CD4 downregulation function	Normalized tetherin downregulation function	Aligned, gapstripped amino acid sequences
LTS-SV001_RW_2011	ON044960	2011-06-30	RWANDA	Survivor	A	1.09865	1.01962	MSPLVIWAIVGLIVTLILAIVVWTIVGIEIKRWLRQRKIDRLIERIREREEDSGNESDGDTEELSKLVGRGDFDFGDVNNL*
LTS-SV002_RW_2005	ON044961	2005-01-28	RWANDA	Survivor	A	0.797547	1.01083	MFSLTICAIVGLIVALILAIVVWTIVGIEYKKLLKQRKIERIIERIRDRAEDSGNESDGDTEELSTLIEMGNYDLGDNNNL*
LTS-SV003_RW_2014	ON044962	2014-03-28	RWANDA	Survivor	A	1.21024	1.08846	MTPLEVFSIIALIVALIIAIVVWTIVGIECKKVLKQRKIDRLIERIRERAEDSGNESDGDTDELSKLVEVGNYDLGDVNNL*
LTS-SV004_RW_2005	ON044963	2005-02-03	RWANDA	Survivor	A	0.780061	0.997102	MTPLSICAIAGLIVALIAAIVVWTIVVIEFKRLLKQRRIDRLIEKIRARAEDSGNESDGDTDELAKLVEMGNYDLGDDNNL*
LTS-SV005_RW_2005	ON044964	2005-02-18	RWANDA	Survivor	A	0.514158	0.873914	MLLLQICAIVGLIAALILAIGVWTIVGIEYKKLLKQRKIDRLIERIRERAEDSGNESEGDTEELSALIEMGNNNLGDDNNL*
LTS-SV006_RW_2011	ON044965	2011-05-27	RWANDA	Survivor	A	0.453437	0.55651	MIPLQICAIVGLIVALILAIVTWAIAGIEYKKLLKQRRIDNLIKRIQERAEDSGNESEGDTEELSALMDMGDYDLGNINLL*
LTS-SV007_RW_2014	ON044966	2014-01-31	RWANDA	Survivor	A	1.1717	0.814403	MNLLSICAIIGLIVTALIAIVVWTIVGIEYKRLLKQRKIDRLIERIRERAEDSGNESDGDTEELSTLIEMGNYDLGDDNNL*
LTS-SV008_RW_2002	ON044967	2002-04-02	RWANDA	Survivor	A	0.821785	0.9315	MTPLQIGAIVGLIVAIILAIVVWTIVVIEYKKIRKQRKIDSIIDRIRERAEDSGNDSDGEEEELSKLVEMGNYDLGDAINL*
LTS-SV009_RW_2005	ON044968	2005-01-12	RWANDA	Survivor	A	0.82876	0.833277	MQPLEIWAIVGLIVAIILAIVVWTIVGIEYKKIRKQRKIDRLIEKIRERAEDSGNESDGDTEELSALIEMGNYDLGDNNDL*
LTS-SV010_RW_2005	ON044969	2005-01-20	RWANDA	Survivor	A	0.521049	0.932376	MLPLQICAIVGLTVALIIAIVVWTIVGIEYKRLLKQRKIDRLIKRIRERAEDSGNESDGETEELSKL--MGNYDIGNDNNL*
LTS-SV011_RW_2008	ON044970	2008-04-22	RWANDA	Survivor	A	1.01943	0.985357	MTPLEISAIVGLIVALIIAIVVWTIVGIEYRRLLRQRKIDRLIEKIRERAEDSGNESDGDTEELSALIELGNLNLGFDNNL*
LTS-SV012_RW_2002	ON044971	2002-02-13	RWANDA	Survivor	A	1.03454	1.09551	MFALEICAIVGLIVALILAIVVWTIVGLEYRKLLRQRKIDKLIERIRERAEDSGNESEGDTDELAALIEMGNYDLGNNDDL*
LTS-SV013_RW_2002	ON044972	2002-02-14	RWANDA	Survivor	A	0.948499	0.953342	MSPLEISAIVGLIVALILAIAVWTIVGIEYKKILDQRKIDRLIARIRERAEDSGNESDGDKDELSTLIEMGNYDLGDYNDL*
LTS-SV014_RW_2002	ON044973	2002-02-20	RWANDA	Survivor	A	1.04005	0.750897	MYSLEILAIVGLIVALILAIVVWTIVGIEYKKLRKQRKIDRLIERIREREEDSGNESDGDTDELSKLVEMGNNDLGNVNNL*
LTS-SV015_RW_2002	ON044974	2002-04-02	RWANDA	Survivor	A	0.57282	0.742425	MTPLEISAIVGLIVALILAIAVWTIVGIEYKKILKQRKIDRLIKKIRERAEDSGNESDGDTDELAKLVEMGDYDFGNVNLL*
LTS-SV016_RW_2002	ON044975	2002-05-22	RWANDA	Survivor	A	0.549278	0.808068	MISLQICAIVGLVVALIIAIVVWTIVGIEYKKLLKQRKIDRLLKRIGERAEDSGNESEGDAEELSKLMEMGNSNLGYDDNV*
LTS-SV017_RW_2008	ON044976	2008-03-06	RWANDA	Survivor	A	1.03409	0.980454	MSPLTICAIVGLIVALIIAVVVWTIVGIEYRRLLKQRKIDRLIKRIRERAEDSGNESDGDTDELSKLVEMGNDDLWVVNDL*
LTS-SV018_RW_2011	ON044977	2011-04-14	RWANDA	Survivor	A	1.10738	0.961631	MTSLEIWAIAGLVVALIIAIVVWTIVGIEYRRLLKQRKIDRLIERIRERAEDSGNESEGDTDELAKLVEMGNYDLGDHHDL*
LTS-SV019_RW_2005	ON044978	2005-01-25	RWANDA	Survivor	A	0.780307	1.13708	MTPLEICAITGLIVALILAIVVWTIVGIECKNWLKQREIDRLVKRIKERAEDSGNESDGDTDELSKLVEMGNGDLWNVNNL*
LTS-SV020_RW_2002	ON044979	2002-10-10	RWANDA	Survivor	A	0.690926	0.9244	MTPLQICAVVGLIVAIILAIVVWTIVGIEYKRLLKQRKIDRIINRIRERAEDSGNESEGDEDELAKLVEMGNHDLGDANDL*
LTS-SV021_RW_2002	ON044980	2002-04-05	RWANDA	Survivor	A	0.980742	0.974674	MNPWTICAILGLIVALILAIVVWTIVGIEYKKLRKQRKIDKLIKRIRERAEDSGNESDGDTDELSKLVEVGNYDLGDDNNL*
LTS-SV022_RW_2003	ON044981	2003-02-04	RWANDA	Survivor	A	1.11434	0.629774	MTPLEISAIVGFIVALILAIVVWTIVGIEYRRLRKQKKIDKIIERIRERAEDSGNESEGDTEELSKLIEMGNYDLGGYHNL*
LTS-SV023_RW_2002	ON044982	2002-04-02	RWANDA	Survivor	A	0.93977	0.977481	MNSLEICAIVGLIVALILAIVVWTIVGIEYKKVLKQRKIDRLIERIRERTEDSGNESDGDTEELSTLVEMGNYNLGYANDL*
LTS-SV024_RW_2002	ON044983	2002-03-11	RWANDA	Survivor	A	0.868218	0.964659	MLPLQISAIVGLIVALILVIVVWTIVGIEYKKLLKQRKIDQLIERIRERAEDSGNESDGDTDELSALIEMGNYDLRDDNNL*
LTS-SV025_RW_2002	ON044984	2002-04-03	RWANDA	Survivor	A	0.783833	0.688772	MLSLEIWAIVALIVALIIVIVVWTIVGIEYKKLLKQRKIDRLIERIRERAEDSGNESDGDTEELSTLMEMGYHDLGDNNDL*
LTS-SV026_RW_2002	ON044985	2002-04-11	RWANDA	Survivor	A	1.04095	1.09146	MFPLEICAIVGLLVALILAIVVWTIVGIEIKKLLKQRRIDKLIERISERAEDSGNESDGDTDELATLIGMGNNDLGNIDNL*
LTS-SV027_RW_2002	ON044986	2002-01-28	RWANDA	Survivor	A	1.16716	0.725926	MTPLEIYAIVGLIVALIIAIVVWTLAGIEYKRLLRQRKIDRLIKRIAERAEDSGNESDGDTDELSKLVEMGNYDLRDDNNV*
LTS-SV028_RW_2002	ON044987	2002-01-29	RWANDA	Survivor	A	0.885349	0.808521	MHSLEICAIAGLVVALILAIVVWTIVGIEYRKILKQRKIDRLLERIRERAEDSGNESEGDTEELAALIEMGNYDLGDDNNL*
LTS-SV029_RW_2011	ON044988	2011-05-06	RWANDA	Survivor	A	0.623319	0.41879	MLPLEICAIVGLLVALILAIVVWTIVGIEYKKVLKQRNIDRLIERIRERAEDSGNESDGDTEELSELIEMGNYDLGNNNNL*
CC040_UG_2007	MT116480	2007-12-06	UGANDA	Control	A	0.968802	0.891794	MQPLEICAIVGLVVALILAIIVWTIVGIEYKRLRRQRKIDRLIERIRERAEDSGNESDGDTEELSKLAEMGDYDIGDDINL*
CC041_UG_2007	MT116481	2007-12-11	UGANDA	Control	A	0.891653	0.795232	MISLQIWAIVGLVVALISAIVVWTIVGIEYKKLLRQKKIDRLIERITERAEDSGNESDGDTEELSALIEMGNLDLGGYNIL*
CC043_UG_2007	MT116483	2007-12-11	UGANDA	Control	A	0	0	MTPLQIWAIVGLIVALILAIVAWTIVGIEYKRLLKQRKIDRIIDRILERAEDSGNESDGEREELSKLVDMENFDLGDGINL*
CC045_UG_2007	MT116485	2007-12-13	UGANDA	Control	A	1.41136	1.16181	MPPLEIYAIVGLIVTLIIAIVVWTIVGLEYKKILKQRKIDRIIKRIRERAEDSGNESDGDREELSALIELGDYDLGVDNNL*
CC049_UG_2008	MT116489	2008-01-17	UGANDA	Control	A	0.953358	0.699401	MNPLQICAIVGLLVALILAIVVWTLAGIEYRKLLKQRKIDRLIERIKERAEDSGNESDGDTEELSALAEMGNYGIGDDVNL*
CC053_UG_2008	MT116493	2008-03-03	UGANDA	Control	A	0	0	MNPLQICAIVGLIVALIIVIVVWTIVGIEYRKLLKQRKIDRLLKRIRERAEDSGNESDGDTEELSTLIAMGDYNLGGDNNL*
CC054_UG_2008	MT116494	2008-03-05	UGANDA	Control	A	0.300286	0.619633	MIALDILAIVGLVVVLIIAIVVWTIVGIEYKRLLRQRRINRLISRISERAEDSGNESDGGEEELSKL--VGNYDLGDDNIL*
CC056_UG_2008	MT116496	2008-02-05	UGANDA	Control	A	1.46355	1.01939	MKSLEICAILGLIVAAILAIVVWTIVGIEYKKVLKQRKIDRLIERIRERAEDSGNESDGDTEELLSLVEMGNYDLGVDNNL*
CC064_UG_2008	MT116504	2008-03-17	UGANDA	Control	A	0.935864	0.911741	MNPLQIWAITGLIVVSIIAVVVWTIVGIEYRRLLRQKKIDKLIKRIRERAEDSGNESDGDTDELSKLVEMGNYDLGDDNNL*
CC069_UG_2007	MT116509	2007-05-24	UGANDA	Control	A	1.52323	1.05136	MSPLEIWAIVGFIVALIIAIVVWTIVGIEYKRVLRQRKINRLIERIRERAEDSGNESDGDTDDLSKLLEMGNYDLGDVNDL*
CC070_UG_2007	MT116510	2007-04-11	UGANDA	Control	A	0.933408	0.940813	MQPLQIWAIVGLVVAFILAIIVWTIVGIEYRRLLKQRKIDRLIKRISERAEDSGNESEGDTDELAKLVEMGNYDIGDDNNL*
CC071_UG_2007	MT116511	2007-04-11	UGANDA	Control	A	0.510621	0.859082	MLPLYTLTIVGLIVALILAIVVWTIVGIEYRRVLKQRKIDRIIKRISERAEDSGNDSDGDTEELSKLVEMGNYDLGNDNNL*
CC072_UG_2007	MT116512	2007-04-16	UGANDA	Control	A	1.75899	1.00551	MLSFTIWAIVGLVIVLIIAIVVWTIVGIEYKRLLKQRKIDRLIERIRERAEDSGNESDGDTEELSTLIEMGNYDLGDYNIL*
CC073_UG_2007	MT116513	2007-04-19	UGANDA	Control	A	1.32585	0.81292	MTPLEIWAIVGLIVALILAIVVWTIVGIEYKRLLKQRKIDRLIKRIRERAEDSGNESEGDTDELSKLVEMGNYDLGDDINL*
CC085_UG_2005	MT116525	2005-09-06	UGANDA	Control	A	0.960012	0.750296	MFLLQICAIVGLIVALILAIIVWTIVGIEYKKLLNQRKIDRLIERIRERAEDSGNESDGDTEELATLVEMGDYDLG-DNIL*
CC087_UG_2005	MT116527	2005-08-11	UGANDA	Control	A	0.319605	0.27434	MLALHIWAIVGLVVSLIIAIVVWTIVGVEYRRILKQRKIDRILERIRERAEDSGNESEGDTEELAALIEMGNYDIGDNNNL*
CC088_UG_2005	MT116528	2005-10-05	UGANDA	Control	A	0.952743	0.947923	MSPLEISAIVGLIVALILAIVVWTIVGIQIKRLLKQRKIDRLIKRISERAEDSGNESDGDTEELAKLVEMGYYDLGDDDNL*
CC089_UG_2005	MT116529	2005-08-18	UGANDA	Control	A	1.0913	0.933833	MYSLQICAIVGLIVALILAIVVWTIVGIEYKKLLRQRKIDRLIERIRERAEDSGNESDGDTEELSALVDMGDYDLGDINLL*
CC091_UG_2005	MT116531	2005-09-20	UGANDA	Control	A	0.469176	0.773947	MLPLQICAIIGLIVALILAIVVWTIVGIEYKRLLKQRKINKLLSKISERAEDSGNESDGDTEELAKLMEMGNCDLGDYNNL*
CC095_UG_2005	MT116535	2005-08-31	UGANDA	Control	A	0.971655	0.946696	MTPLVICAIVGLIVALIIAIVVWTIVGIEYKRLLKQRKIDRIIKRIRERAEDSGNESDGDTDELSKLVEMGDHDLGNVNNL*
CC097_UG_2005	MT116537	2005-08-18	UGANDA	Control	A	1.07255	0.919923	MVPLTICAIVGLIVALILAIVVWTIVGIEYKRLLKQRKIDRLIERIRERAEDSGNESDGDTEELSTLIEMGNDNLGYDNNL*
CC098_UG_2007	MT116538	2007-04-05	UGANDA	Control	A	0.937132	0.869949	MNPLHICAIVGLVVALIIAIVVWTIVGIEYKRVLRQRRIDKLIERIRERAEDSGNESEGDTDELAALVEMGDYDLGDDNNL*
CC111_UG_2009	MT116551	2009-01-14	UGANDA	Control	A	1.43389	0.892406	MTPLDIWAITGLVVVTIIAIVVWTIVGIEYKRLLKQKKIDRLIKRISERAEDSGNESEGDAEELSKLVEMGNYDPGDDINL*
CC112_UG_2008	MT116552	2008-08-18	UGANDA	Control	A	0.764591	0.679982	MYLLEISAIVGLIVAIILAIIVWTIVGIEYKRLLRQRKIDRIINRISERAEDSGNESDGDTDELAKLVEMGNYDLGVINNL*
CC116_UG_2009	MT116556	2009-01-19	UGANDA	Control	A	0.706283	0.761242	MYPLQIWAIVGLIVALILAIVVWTIVGIECRRVLKQRKIDRLIERIREREEDSGNESEGDTDELAKLVGMGDHDLGNINNL*
CC219_UG_2005	MT116659	2005-07-26	UGANDA	Control	A	1.13538	0.890635	MSPLEIWAIAGLVVALILAIVVWTIVGVEYKRLLKQRKIDRLIQRISERAEDSGNESEGDTDELAKLVEMGNYNPGFDDNL*
CC221_UG_2005	MT116661	2005-08-18	UGANDA	Control	A	1.26824	0.885919	MNSLEIWAIVGLVVALILAIIVWTIVGIEYKKVLKQRKIDRLIERIRERAEDSGNESKGDAEELSALIDLGDYGLGDDNDL*
CC222_UG_2005	MT116662	2005-08-22	UGANDA	Control	A	0.977314	0.883468	MLLLHIWAIVGLVVALILAIVVWTIVGIEYKKLLKQRRIDRLIKRIRERAEDSGNDSDGDTDELAKLVEMGNHDLGDDNNL*
CC223_UG_2005	MT116663	2005-08-24	UGANDA	Control	A	1.01529	0.841313	MHSLEICAIVGLIVALILAIIVWTIVGIEYKKVLKQRKIDRLIERIRERAEDSGNESEGDTEELSALIDMGNYDLGVDNNL*
CC226_UG_2005	MT116666	2005-09-19	UGANDA	Control	A	1.01305	0.809786	MTPLEICAIVGLIVALILAIVVWTIVGIEYKKILKQRKIDRLLARISERAEDSGNESDGDTEELSTLVNMGSDDLRDHLIL*
CC230_UG_2007	MT116670	2007-06-08	UGANDA	Control	A	0.980728	0.880639	MHPLQIWGIVGLVVALILAIIVWTIVGIEYRKVLKQRKIDKLILRISERAEDSGNESEGDTEELAKLVEMGNYDLGDAYDL*
CC232_UG_2007	MT116672	2007-05-15	UGANDA	Control	A	0.811717	0.884652	MSPLEICAIVGLIVALILAIVVWTIVGLEYKKILKQRKIDRLIKKIRERAEDSGNESDGDTEELSTLIELGNYDLGIDNNL*
CC236_UG_2007	MT116676	2007-05-24	UGANDA	Control	A	0.96197	0.952161	MYTLEICAIVGLIVALILAIVVWTIVGIEYKRILKQRKIDRILKRISEREEDSGNESEGDTEELSKLVEMGNYNFGNDIDL*
CC241_UG_2007	MT116681	2007-06-14	UGANDA	Control	A	1.01028	0.917823	MFALEICAIIGLVVAIILAIVVWTIVGIEYKKVLKQRRIDRLIRRIGERAEDSGNESEGDTEELAKLV---DYDFGDDNNL*
CC248_UG_2007	MT116688	2007-07-19	UGANDA	Control	A	0.876566	0.989569	MLSPHICAIVGLIVALIAAIVVWTIVGIEFKKVLKQRRIDRLIKRISERAEDSGNESDGDTDELSKLVGMGNYDIGDDNNL*
CC250_UG_2007	MT116690	2007-07-17	UGANDA	Control	A	0.775785	0.924801	MYPLEISAIVGLIVALILAIVVWTIVGIEYRRLKRERKIDKLLERIAERAEDSGNESDGDTEELSTLIDMGNDNPGFDNNM*
CC251_UG_2007	MT116691	2007-07-18	UGANDA	Control	A	1.10338	0.910414	MLPLHILAIVGLVVALILAIIVWTIVGLEYKKILKQRRIDRIIQRIRERAEDSGNESDGDTDELAKLVEMGNYGLRDDNNL*
CC252_UG_2007	MT116692	2007-07-31	UGANDA	Control	A	0.999361	0.928391	MNTLQICAIVGIIVALILAIVVWTLVGIEYKRLQRQRKIDKLIERIRQREEDSGNESDGDTEELSTLIEMGNYDLGNDNNL*
CC253_UG_2007	MT116693	2007-07-31	UGANDA	Control	A	1.2882	0.974086	MNSLEIWAIVALIVALIIVIVVWTIVGIEYKRLLKQRKIDRLIKRIRERAEDSGNESDGDTDELAKLVEMGNYDLGDDNNL*
CC260_UG_2007	MT116700	2007-08-23	UGANDA	Control	A	1.22523	0.908911	MSLLEIWAIIGLVVALILAIVVWTIVGIEYKRLRKQRKIDRLIDRIRERAEDSGNESDGDTDELATLVEMGNNDLGDDNNL*
CC268_UG_2007	MT116708	2007-09-18	UGANDA	Control	A	0.532759	0.907029	MIALQIWAIVGLIVALIIAIVVWTIVGIECKKLLKQRKIDRLIKKIRERAEDSGNESDGDTEELSALIKMGDYDLGGDNNL*
CC269_UG_2007	MT116709	2007-09-20	UGANDA	Control	A	1.14604	1.01594	MNPLHIWAIVGLVVALILAIVVWTIVGIEYKKILKQRKINRIIERISERAEDSGNESDGDTEELSKLVGVENYGFVDDNNV*
CC270_UG_2007	MT116710	2007-09-20	UGANDA	Control	A	0.911601	0.972453	MWPVNICAVVGLIVALILAIVVWTIVGIEYKRLRRQRKIDRLIERIRERTEDSGNESEGDTDELSKLVEMGNYDLGDVNNL*
CC273_UG_2007	MT116713	2007-10-08	UGANDA	Control	A	1.16176	0.89459	MLPLEICAIVGLIVALILAIVVWTIVGIEYKRLLKQRRIDRLLERIRERAEDSGNESEGDTDELAKLVEMGNYDLGGDNNL*
CC274_UG_2007	MT116714	2007-10-10	UGANDA	Control	A	1.22487	0.945749	MTPLEISAIVGLIVALILAIVVWTIVGIEYKRLQKQKKIDRLLERISERAEDSGNESDGDTEELSALIGMGNYDLGNYHIL*
CC279_UG_2007	MT116719	2007-10-24	UGANDA	Control	A	0	0	MEALQICAIIGLVVALILAIVVWAIAGREYCRLRKQRKIYRLIARISERAEDSGNESDGDTDDLAKLLEMGNYDLGNDNN-*
CC288_UG_2007	MT116728	2007-11-19	UGANDA	Control	A	0.771428	0.833251	MTPLETCAIVGLVVALILAIIVWTIVGIEVRRLLRQRKIDRIIKRISERAEDSGNESDGDTEELSKLMEMGNYNLGYDNDV*
CC310_RW_2005	MT116750	2005-07-27	RWANDA	Control	A	0.917557	1.11749	MTPLEIWAIVGLIVALILAIVVWTIVGIEYKRLRKQRKIDRLLERISERAEDSGNGSDGDTDELSKLVEMGNYALGNDNNL*
CC313_RW_2005	MT116753	2005-09-13	RWANDA	Control	A	0.8269	0.652273	MSPLEICAIVGLIVALSLAIVVWTIVGIEYKKLLRQRKIERLLERITERAEDSGNESEGDTEELAALVDMGNDNLGFDNIL*
CC314_RW_2005	MT116754	2005-08-04	RWANDA	Control	A	0.996759	0.888907	MLPLEICAIVGLIVALILAIVVWTIVGIEYKKLLKQRKIDRLLQRIRERAEDSGNESEGDTEELSALIAMGNYDLGNDNNL*
CC315_RW_2005	MT116755	2005-09-08	RWANDA	Control	A	1.41038	1.05392	MSSLEIWAIIGLVVALIIAIVVWTIVGIEYKKILKQRRIDRLIKRIRERAEDSGNESDGDTEELSTLVEMGNYDLGDVNNW*
CC316_RW_2005	MT116756	2005-07-25	RWANDA	Control	A	1.18244	0.882658	MLPLQICAIVGLIVALIIAIVVWTIAGIEYKKLLKQRKIDRLLERIIDRAEDSGNESDGDTEELSTLMEMGNYNFGNDINL*
CC317_RW_2005	MT116757	2005-08-03	RWANDA	Control	A	0.86818	1.06254	MLPLEICAIVGLIVALILAIVVWTIVGIEIKKLLKQRKIDRLLKRIRERAEDSGNESDGDTDELSTLINMGNY-LGNDNDL*
CC320_RW_2006	MT116760	2006-07-18	RWANDA	Control	A	0.737481	0.941993	MLALQICAIVGLIVALIIAIVVWTIVGIEYKRLLRQRKIDRLTERIRERAEDSGNESDGDTDELSRLVERGNYDLGIVNDL*
CC321_RW_2006	MT116761	2006-09-19	RWANDA	Control	A	0.920043	0.904349	MTPLVICAIVGLIIALLIAIVVWTIVGIEYKKLLKQRKIDRLIKRIRERAEDSGNESDGDTDELSKLVEMGNYDLGDVNNL*
CC323_RW_2007	MT116763	2007-08-13	RWANDA	Control	A	1.53891	1.42975	MTPLDIWAIVGLVVALLLAIVVWTIVGIEYKRILKQRKIDRIIKRISERAEDSGNESDGDTDELAKLVEMGNYDLGNVNNL*
CC324_RW_2007	MT116764	2007-11-29	RWANDA	Control	A	0.963625	1.05602	MTPLNICAIVGLIVALIIAIVVWTIVGIEYRRVLKQRKIDRLIKRISERAEDSGNESDGDTDELAKLVEMGNNDLGDINNL*
CC326_RW_2008	MT116766	2008-08-27	RWANDA	Control	A	1.15229	1.0726	MLPLHICAIVGLVIALILAIVVWTIVGIEYKRLRKQRKIDKLIERIIERAEDSGNESDGDTD---ALIRM-GYDLGNDNNL*
CC328_RW_2008	MT116768	2008-12-19	RWANDA	Control	A	1.32698	1.06052	MSPLEIYSIIALTIVIAIAVVVWTIVGIEYKRLLKQRKIDRLLKRIRERAEDSGNESDGDTDELSKL--VGNCDLGDVNNL*
CC329_RW_2009	MT116769	2009-08-27	RWANDA	Control	A	1.27425	1.31661	MCPLEISAIVGLIVAFILAIIVWTIVGIEYKKVLKQRKIDRLIKRINERAEDSGNESDGDTEELAALIELGNYNLGHDNNL*
CC330_RW_2005	MT116770	2005-08-10	RWANDA	Control	A	0.924666	0.836714	MPPLHIWAIIGLIVALILAIVVWTIVGIEYKRLLKQKKIDRLLKRIRERAEDSGNESEGDTDELSKLVEMGNYDLGDEYNL*
CC331_RW_2005	MT116771	2005-09-13	RWANDA	Control	A	0.813724	0.880337	MSPLHICAIVGLIVALIIAIVVWTIVGIEYKRLLKQRKIDRLIKRIRERAEDSGNESDGDTDDLSKLVEMGNYDLGDDNNL*

## Sheet: Table S3_Nef-CD4_downregulation
Table S3. Results of sequence-function analysis, Nef-mediated downregulation of CD4.
Nef Codon Position	Amino Acid Residue	Median Function With Residue	Median Function Without Residue	N With Residue	N Without Residue	Kruskal-Wallis p-value	q-value	Functional Difference	p<0.05, q< 0.4 (≥ 5% Function difference)	Selected for mutation
3	N	1.01	0.99	8	125	0.16273	0.916955	0.02
3	G	0.99	1	108	25	0.5536	0.944674	-0.01
3	S	0.98	0.99	15	118	0.75347	0.944674	-0.01
8	G	0.94	0.99	3	123	0.32328	0.916955	-0.05
8	S	0.99	0.99	107	19	0.81073	0.944674	0
8	N	0.99	0.99	7	119	0.86	0.944674	0
8	R	0.99	0.99	9	117	0.92426	0.95572	0
9	K	1.02	0.99	3	124	0.3271	0.916955	0.03
9	S	0.99	0.99	119	8	0.52381	0.944674	0
9	R	0.98	0.99	5	122	0.97518	0.978855	-0.01
10	K	1.01	0.98	13	114	0.0022598	0.470625	0.03
10	L	0.97	0.99	5	122	0.25746	0.916955	-0.02
10	I	0.985	1	98	29	0.34735	0.916955	-0.015
10	V	0.97	0.99	3	124	0.55013	0.944674	-0.02
10	T	0.97	0.99	3	124	0.6157	0.944674	-0.02
11	A	1.01	0.98	6	123	0.048854	0.798554	0.03
11	V	0.98	1	111	18	0.068032	0.798554	-0.02
11	G	1.02	0.99	3	126	0.3427	0.916955	0.03
12	G	0.99	1.005	125	8	0.41956	0.916955	-0.015
12	E	0.97	0.99	5	128	0.64341	0.944674	-0.02
14	P	0.99	0.99	122	10	0.49812	0.944674	0
14	S	0.99	0.99	5	127	0.7649	0.944674	0
15	E	0.99	0.9	117	16	0.003216	0.470625	0.09
15	A	0.9	0.99	3	130	0.029103	0.798554	-0.09
15	K	0.79	0.99	5	128	0.036692	0.798554	-0.2
15	Q	0.97	0.99	5	128	0.37014	0.916955	-0.02
16	V	0.99	0.99	89	44	0.68159	0.944674	0
16	I	0.99	0.99	44	89	0.68159	0.944674	0
19	R	0.99	1	125	8	0.34959	0.916955	-0.01
19	K	1	0.99	8	125	0.34959	0.916955	0.01
20	L	0.98	0.99	13	120	0.59458	0.944674	-0.01
20	M	0.99	0.99	75	58	0.85191	0.944674	0
20	I	0.99	0.99	45	88	0.88993	0.944674	0
21	K	0.995	0.99	4	128	0.44766	0.916955	0.005
21	R	0.99	0.995	124	8	1	0.978855	-0.005
22	K	0.98	0.99	9	123	0.13495	0.916955	-0.01
22	H	1.005	0.99	4	128	0.16592	0.916955	0.015
22	Q	0.99	0.98	48	84	0.24481	0.916955	0.01
22	R	0.98	0.99	69	63	0.34163	0.916955	-0.01
23	T	0.99	0.99	73	59	0.43495	0.916955	0
23	A	0.99	0.98	55	77	0.9963	0.978855	0.01
24	R	0.97	0.99	3	129	0.6791	0.944674	-0.02
24	P	0.99	0.99	115	17	0.77203	0.944674	0
24	S	0.98	0.99	9	123	0.82435	0.944674	-0.01
25	P	0.98	0.99	64	69	0.1931	0.916955	-0.01
25	S	1	0.985	21	112	0.39112	0.916955	0.015
25	V	1	0.99	5	128	0.45099	0.916955	0.01
25	G	1	0.99	3	130	0.61581	0.944674	0.01
25	T	0.99	0.99	7	126	0.86352	0.944674	0
25	A	0.985	0.99	32	101	0.93895	0.960873	-0.005
28	K	0.97	0.99	21	110	0.014708	0.798554	-0.02
28	T	1	0.98	42	89	0.047197	0.798554	0.02
28	S	1.02	0.99	4	127	0.17514	0.916955	0.03
28	E	0.98	0.99	19	112	0.17664	0.916955	-0.01
28	A	0.995	0.99	10	121	0.37261	0.916955	0.005
28	R	0.97	0.99	12	119	0.46378	0.923388	-0.02
28	P	0.99	0.99	18	113	0.57534	0.944674	0
28	I	0.96	0.99	3	128	0.98152	0.978855	-0.03
32	A	0.99	0.965	117	16	0.088395	0.846246	0.025
32	P	0.97	0.99	9	124	0.095416	0.846246	-0.02
32	T	0.96	0.99	5	128	0.63492	0.944674	-0.03
33	V	0.99	0.9	130	3	0.42468	0.916955	0.09
35	K	1.005	0.99	4	129	0.17123	0.916955	0.015
35	R	0.97	0.99	7	126	0.29531	0.916955	-0.02
35	Q	0.99	0.99	122	11	1	0.978855	0
38	A	0.98	0.99	10	123	0.41352	0.916955	-0.01
38	D	0.99	0.98	95	38	0.6225	0.944674	0.01
38	E	0.98	0.99	25	108	0.77704	0.944674	-0.01
39	Q	0.99	0.99	3	130	0.54302	0.944674	0
39	K	0.99	0.99	118	15	0.7185	0.944674	0
39	R	0.985	0.99	10	123	0.90119	0.944674	-0.005
40	H	0.99	0.98	108	25	0.19152	0.916955	0.01
40	Y	0.99	0.99	19	114	0.49809	0.944674	0
40	R	1	0.99	3	130	0.73225	0.944674	0.01
43	I	0.99	0.98	61	72	0.018686	0.798554	0.01
43	V	0.98	0.99	70	63	0.05694	0.798554	-0.01
44	T	0.99	0.845	128	4	0.2229	0.916955	0.145
45	V	1	0.99	3	129	0.28006	0.916955	0.01
45	S	0.99	0.995	116	16	0.36307	0.916955	-0.005
45	I	0.995	0.99	4	128	0.75932	0.944674	0.005
45	N	0.985	0.99	8	124	0.85948	0.944674	-0.005
46	K	0.965	0.99	4	128	0.38658	0.916955	-0.025
46	R	1.01	0.99	3	129	0.65128	0.944674	0.02
46	N	0.98	0.99	4	128	0.82085	0.944674	-0.01
46	S	0.99	0.98	119	13	0.99389	0.978855	0.01
47	N	0.99	0.98	129	3	0.33826	0.916955	0.01
48	V	1	0.98	27	105	0.038013	0.798554	0.02
48	I	0.98	0.99	80	52	0.1791	0.916955	-0.01
48	T	0.98	0.99	14	118	0.4494	0.916955	-0.01
48	M	0.99	0.99	7	125	0.75984	0.944674	0
49	P	0.98	0.98	5	3	0.53864	0.944674	0
50	A	0.98	0.98	5	3	0.53864	0.944674	0
51	S	1.01	0.99	3	129	0.51989	0.944674	0.02
51	T	0.98	0.99	8	124	0.56584	0.944674	-0.01
51	N	0.99	0.98	119	13	0.78853	0.944674	0.01
52	H	0.99	0.98	113	19	0.43504	0.916955	0.01
52	N	0.98	0.99	18	114	0.69709	0.944674	-0.01
53	P	0.99	0.97	118	14	0.070381	0.798554	0.02
53	A	0.975	0.99	8	124	0.28595	0.916955	-0.015
53	S	0.97	0.99	4	128	0.42415	0.916955	-0.02
54	D	0.97	0.99	5	127	0.61541	0.944674	-0.02
54	S	0.99	0.98	122	10	0.90384	0.944674	0.01
55	N	0.86	0.99	7	125	0.05541	0.798554	-0.13
55	C	0.99	0.98	110	22	0.078667	0.822288	0.01
55	Y	0.96	0.99	8	124	0.20651	0.916955	-0.03
56	T	0.97	0.99	21	110	0.13569	0.916955	-0.02
56	A	0.99	0.99	53	78	0.66505	0.944674	0
56	V	0.99	0.98	53	78	0.68742	0.944674	0.01
57	W	0.99	0.92	127	4	0.22439	0.916955	0.07
58	V	0.88	0.99	5	128	0.56081	0.944674	-0.11
58	L	0.99	0.95	127	6	0.96963	0.978582	0.04
59	E	0.99	0.995	125	8	0.50622	0.944674	-0.005
59	K	0.98	0.99	5	128	0.59734	0.944674	-0.01
60	E	0.9	0.99	5	128	0.069346	0.798554	-0.09
60	A	0.99	0.92	127	6	0.14794	0.916955	0.07
61	E	1	0.99	4	129	0.45113	0.916955	0.01
61	Q	0.99	0.975	127	6	0.99566	0.978855	0.015
62	K	1.01	0.99	4	129	0.11722	0.916955	0.02
62	E	0.99	1	126	7	0.34962	0.916955	-0.01
63	E	0.99	0.98	75	58	0.13894	0.916955	0.01
63	D	0.99	0.99	51	82	0.49485	0.944674	0
64	D	0.975	0.99	10	123	0.094982	0.846246	-0.015
64	G	1	0.99	7	126	0.33675	0.916955	0.01
64	E	0.99	0.985	111	22	0.86489	0.944674	0.005
65	D	0.97	0.99	12	121	0.20451	0.916955	-0.02
65	E	0.99	0.98	112	21	0.23086	0.916955	0.01
65	G	0.99	0.99	9	124	0.77017	0.944674	0
71	R	0.99	0.98	112	21	0.34187	0.916955	0.01
71	K	0.985	0.99	18	115	0.43413	0.916955	-0.005
74	V	0.99	1	130	3	0.67027	0.944674	-0.01
76	L	0.985	1.01	122	11	0.054569	0.798554	-0.025
76	V	1.015	0.99	8	125	0.073447	0.798554	0.025
81	Y	0.99	1	123	10	0.87414	0.944674	-0.01
81	F	1	0.99	10	123	0.87414	0.944674	0.01
83	G	0.98	1	83	50	0.037614	0.798554	-0.02
83	A	1	0.98	43	90	0.038145	0.798554	0.02
83	E	0.95	0.99	4	129	0.75605	0.944674	-0.04
85	I	1.01	0.99	9	124	0.3735	0.916955	0.02
85	F	0.99	0.99	42	91	0.62887	0.944674	0
85	V	0.98	0.99	39	94	0.86609	0.944674	-0.01
85	L	0.99	0.99	42	91	0.89374	0.944674	0
88	G	0.975	0.99	10	123	0.45115	0.916955	-0.015
88	S	0.99	0.975	123	10	0.45115	0.916955	0.015
89	H	0.99	0.975	115	18	0.092358	0.846246	0.015
89	Y	0.96	0.99	3	130	0.20966	0.916955	-0.03
89	F	0.98	0.99	15	118	0.21822	0.916955	-0.01
92	K	0.99	1	130	3	0.90318	0.944674	-0.01
92	R	1	0.99	3	130	0.90318	0.944674	0.01
94	K	0.99	1.01	130	3	0.32296	0.916955	-0.02
98	E	0.98	0.99	19	114	0.90498	0.944674	-0.01
98	D	0.99	0.98	114	19	0.90498	0.944674	0.01
99	G	0.99	0.99	130	3	0.25409	0.916955	0
99	R	0.99	0.99	3	130	0.25409	0.916955	0
100	L	0.99	0.79	130	3	0.14435	0.916955	0.2
101	I	0.99	0.97	108	25	0.073668	0.798554	0.02
101	V	0.975	0.99	22	111	0.12418	0.916955	-0.015
101	T	0.95	0.99	3	130	0.39026	0.916955	-0.04
102	Y	0.99	0.98	111	22	0.1987	0.916955	0.01
102	F	0.975	0.99	4	129	0.29631	0.916955	-0.015
102	H	0.98	0.99	11	122	0.48083	0.931974	-0.01
102	W	0.98	0.99	7	126	0.63822	0.944674	-0.01
104	Q	0.98	0.99	11	122	0.2738	0.916955	-0.01
104	K	0.99	0.99	15	118	0.47316	0.931974	0
104	R	0.99	0.98	107	26	0.85097	0.944674	0.01
105	R	0.98	0.99	31	102	0.60631	0.944674	-0.01
105	K	0.99	0.98	99	34	0.71711	0.944674	0.01
107	K	1.02	0.99	3	130	0.065776	0.798554	0.03
107	Q	0.99	1	127	6	0.19174	0.916955	-0.01
108	E	0.99	0.98	114	19	0.36978	0.916955	0.01
108	D	0.98	0.99	18	115	0.58835	0.944674	-0.01
114	V	0.99	0.975	127	6	0.41768	0.916955	0.015
114	I	0.98	0.99	5	128	0.84937	0.944674	-0.01
115	H	0.98	0.99	9	124	0.32276	0.916955	-0.01
115	Y	0.99	0.98	124	9	0.32276	0.916955	0.01
116	H	0.99	0.99	70	63	0.58116	0.944674	0
116	N	0.99	0.99	63	70	0.58116	0.944674	0
120	Y	0.98	1	80	53	0.046339	0.798554	-0.02
120	F	0.99	0.98	49	84	0.19317	0.916955	0.01
125	H	0.98	0.99	10	123	0.36182	0.916955	-0.01
125	Q	0.99	0.98	123	10	0.36182	0.916955	0.01
126	N	0.99	1	127	6	0.70339	0.944674	-0.01
126	E	1	0.99	6	127	0.70339	0.944674	0.01
133	I	0.99	0.99	47	86	0.40579	0.916955	0
133	T	0.99	0.99	43	90	0.57386	0.944674	0
133	V	0.99	0.99	42	91	0.98644	0.978855	0
135	Y	0.99	0.985	91	42	0.82697	0.944674	0.005
135	F	0.99	0.99	41	92	0.95711	0.972655	0
137	L	0.99	0.91	130	3	0.27027	0.916955	0.08
142	P	0.98	0.99	5	128	0.63916	0.944674	-0.01
142	C	0.99	0.98	128	5	0.63916	0.944674	0.01
143	F	0.985	0.99	108	25	0.55748	0.944674	-0.005
143	Y	0.99	0.985	25	108	0.55748	0.944674	0.005
146	E	0.99	0.99	4	129	0.79657	0.944674	0
146	V	0.99	0.99	128	5	0.96213	0.974373	0
148	V	0.99	0.91	129	4	0.66265	0.944674	0.08
149	E	0.97	0.99	20	113	0.018308	0.798554	-0.02
149	D	0.99	0.98	107	26	0.069777	0.798554	0.01
149	S	1	0.99	4	129	0.31504	0.916955	0.01
150	P	0.99	0.995	129	4	0.64833	0.944674	-0.005
150	Q	0.99	0.99	3	130	0.82549	0.944674	0
151	A	0.975	0.99	8	125	0.2083	0.916955	-0.015
151	E	0.99	0.985	43	90	0.73362	0.944674	0.005
151	D	0.99	0.99	78	55	0.92876	0.95572	0
152	D	1.005	0.99	4	129	0.32145	0.916955	0.015
152	E	0.99	1	122	11	0.50147	0.944674	-0.01
152	V	0.98	0.99	5	128	0.81234	0.944674	-0.01
155	K	0.99	0.98	108	24	0.78762	0.944674	0.01
155	R	0.99	0.99	5	127	0.8202	0.944674	0
155	E	0.98	0.99	16	116	0.86939	0.944674	-0.01
156	A	0.98	1.01	117	15	0.042073	0.798554	-0.03
156	E	1.01	0.985	10	122	0.16337	0.916955	0.025
156	D	1	0.99	4	128	0.3113	0.916955	0.01
157	N	0.98	0.99	39	93	0.22578	0.916955	-0.01
157	T	0.99	0.98	92	40	0.36185	0.916955	0.01
158	G	0.98	0.99	7	125	0.47562	0.931974	-0.01
158	K	1	0.99	4	128	0.58492	0.944674	0.01
158	E	0.99	0.98	120	12	0.75067	0.944674	0.01
161	N	0.99	0.97	114	19	0.16536	0.916955	0.02
161	D	0.97	0.99	14	119	0.16549	0.916955	-0.02
161	T	0.985	0.99	4	129	0.70635	0.944674	-0.005
162	N	0.99	0.98	128	5	0.37651	0.916955	0.01
163	C	1	0.98	27	106	0.29386	0.916955	0.02
163	S	0.99	0.99	100	33	0.55822	0.944674	0
168	V	0.925	0.99	6	127	0.1936	0.916955	-0.065
168	L	0.99	0.99	3	130	0.54302	0.944674	0
168	I	0.99	0.99	95	38	0.77573	0.944674	0
168	M	0.99	0.99	29	104	0.90208	0.944674	0
169	C	0.99	0.985	119	14	0.85407	0.944674	0.005
169	S	0.985	0.99	8	125	0.87175	0.944674	-0.005
169	N	1	0.99	6	127	0.93065	0.95572	0.01
170	Q	0.99	0.98	124	9	0.36393	0.916955	0.01
170	L	0.985	0.99	8	125	0.68651	0.944674	-0.005
171	H	0.99	0.955	129	4	0.65786	0.944674	0.035
173	V	0.945	0.99	8	125	0.14233	0.916955	-0.045
173	M	0.99	0.97	116	17	0.15168	0.916955	0.02
173	I	0.98	0.99	5	128	0.36698	0.916955	-0.01
174	D	0.99	0.98	120	13	0.79602	0.944674	0.01
174	E	0.98	0.99	12	121	0.8009	0.944674	-0.01
176	E	0.99	0.98	114	19	0.090311	0.846246	0.01
176	D	0.975	0.99	12	121	0.18947	0.916955	-0.015
176	G	0.98	0.99	3	130	0.74948	0.944674	-0.01
177	E	0.99	1.005	129	4	0.61078	0.944674	-0.015
178	R	0.99	0.98	95	38	0.56544	0.944674	0.01
178	K	0.98	0.99	24	109	0.64067	0.944674	-0.01
178	G	0.985	0.99	14	119	0.79395	0.944674	-0.005
180	V	0.99	0.99	54	79	0.78089	0.944674	0
180	T	0.99	0.99	77	56	0.90717	0.944674	0
182	R	0.99	0.985	17	116	0.15855	0.916955	0.005
182	I	0.97	0.99	11	122	0.31529	0.916955	-0.02
182	K	0.98	0.99	30	103	0.39937	0.916955	-0.01
182	Q	1	0.99	7	126	0.41566	0.916955	0.01
182	V	1	0.99	11	122	0.45075	0.916955	0.01
182	M	0.99	0.99	57	76	0.64003	0.944674	0
184	R	0.98	0.99	26	107	0.29091	0.916955	-0.01
184	Q	0.99	0.99	18	115	0.50923	0.944674	0
184	K	0.99	0.98	74	59	0.68085	0.944674	0.01
184	T	0.985	0.99	6	127	0.75653	0.944674	-0.005
184	E	0.99	0.99	7	126	0.89542	0.944674	0
187	S	0.99	0.97	128	5	0.25946	0.916955	0.02
188	H	1	0.98	26	107	0.28832	0.916955	0.02
188	L	0.9	0.99	3	130	0.39026	0.916955	-0.09
188	K	0.965	0.99	4	129	0.41621	0.916955	-0.025
188	Y	0.98	0.99	3	130	0.69258	0.944674	-0.01
188	R	0.99	0.985	79	54	0.78619	0.944674	0.005
188	T	0.98	0.99	5	128	0.88204	0.944674	-0.01
188	S	0.99	0.99	10	123	0.94539	0.964092	0
191	F	0.98	0.99	36	97	0.26904	0.916955	-0.01
191	L	0.99	0.98	87	46	0.57215	0.944674	0.01
191	R	0.99	0.99	8	125	0.89799	0.944674	0
192	R	0.98	0.99	20	113	0.18362	0.916955	-0.01
192	T	0.98	0.99	7	126	0.69332	0.944674	-0.01
192	K	0.99	0.98	100	33	0.74982	0.944674	0.01
192	E	0.98	0.99	3	130	0.98787	0.978855	-0.01
194	V	0.86	0.99	7	126	0.016785	0.798554	-0.13
194	M	0.9	0.99	5	128	0.070261	0.798554	-0.09
194	R	0.99	0.98	79	54	0.1893	0.916955	0.01
194	T	1.01	0.99	3	130	0.72083	0.944674	0.02
194	S	0.995	0.99	4	129	0.78639	0.944674	0.005
194	I	0.98	0.99	16	117	0.79465	0.944674	-0.01
194	L	0.985	0.99	8	125	0.79764	0.944674	-0.005
194	K	0.98	0.99	5	128	0.91021	0.944674	-0.01
196	Q	0.99	0.99	54	79	0.45083	0.916955	0
196	L	0.98	0.99	11	122	0.60555	0.944674	-0.01
196	R	0.99	0.985	57	76	0.90015	0.944674	0.005
196	H	0.99	0.99	6	127	0.90044	0.944674	0
197	E	0.99	0.97	128	5	0.40267	0.916955	0.02
198	E	1.02	0.99	3	130	0.055368	0.798554	0.03
198	K	0.995	0.99	10	123	0.399	0.916955	0.005
198	L	0.985	0.99	94	39	0.47972	0.931974	-0.005
198	M	0.985	0.99	20	113	0.89197	0.944674	-0.005
199	H	0.99	1	130	3	0.81367	0.944674	-0.01
199	Y	1	0.99	3	130	0.81367	0.944674	0.01
202	F	0.99	0.98	91	42	0.24567	0.916955	0.01
202	Y	0.98	0.99	37	96	0.32213	0.916955	-0.01
202	W	0.945	0.99	4	129	0.53004	0.944674	-0.045
205	N	0.98	0.99	19	114	0.27127	0.916955	-0.01
205	D	0.99	0.98	113	20	0.38509	0.916955	0.01
206	C	0.99	0.99	117	5	0.46	0.922135	0
206	R	0.99	0.99	5	117	0.46	0.922135	0

## Sheet: Table S4_Nef-HLA_downregulation
Table S4. Results of sequence-function analysis, Nef-mediated downregulation of HLA.
Nef Codon Position	Amino Acid Residue	Median Function With Residue	Median Function Without Residue	N With Residue	N Without Residue	Kruskal-Wallis p-value	q-value	Functional Difference	p<0.05, q< 0.4 (≥ 5% Function difference)	Selected for mutation
3	G	0.79	0.87	108	25	0.00082302	0.200805	-0.08	Yes
3	N	0.9	0.81	8	125	0.0092209	0.266335	0.09
3	S	0.87	0.81	15	118	0.040402	0.346603	0.06
8	R	0.86	0.81	9	117	0.16212	0.470646	0.05
8	S	0.81	0.86	107	19	0.26039	0.548988	-0.05
8	G	0.64	0.81	3	123	0.51154	0.697254	-0.17
8	N	0.87	0.81	7	119	0.53303	0.708642	0.06
9	R	0.95	0.81	5	122	0.010804	0.266335	0.14
9	S	0.81	0.94	119	8	0.019119	0.284321	-0.13	Yes
9	K	0.86	0.81	3	124	0.62807	0.736732	0.05
10	T	0.91	0.81	3	124	0.025637	0.284321	0.1
10	I	0.81	0.85	98	29	0.20103	0.485701	-0.04
10	V	0.79	0.81	3	124	0.4179	0.649437	-0.02
10	K	0.82	0.81	13	114	0.44252	0.666473	0.01
10	L	0.85	0.81	5	122	0.91111	0.797729	0.04
11	V	0.8	0.88	111	18	0.0035288	0.215244	-0.08	Yes
11	G	0.95	0.81	3	126	0.018618	0.284321	0.14
11	A	0.87	0.81	6	123	0.20607	0.491738	0.06
12	G	0.81	0.9	125	8	0.11384	0.468575	-0.09
12	E	0.9	0.81	5	128	0.49617	0.685244	0.09
14	P	0.81	0.895	122	10	0.010736	0.266335	-0.085	Yes
14	S	0.83	0.81	5	127	0.18955	0.470646	0.02
15	A	0.71	0.815	3	130	0.10314	0.458127	-0.105
15	E	0.81	0.82	117	16	0.49547	0.685244	-0.01
15	Q	0.84	0.81	5	128	0.80372	0.772033	0.03
15	K	0.81	0.81	5	128	0.88239	0.797373	0
16	V	0.81	0.82	89	44	0.18035	0.470646	-0.01
16	I	0.82	0.81	44	89	0.18035	0.470646	0.01
19	R	0.81	0.85	125	8	0.27001	0.548988	-0.04
19	K	0.85	0.81	8	125	0.27001	0.548988	0.04
20	M	0.83	0.795	75	58	0.44161	0.666473	0.035
20	I	0.8	0.82	45	88	0.48727	0.685244	-0.02
20	L	0.78	0.81	13	120	0.85861	0.790523	-0.03
21	K	0.635	0.81	4	128	0.25061	0.536362	-0.175
21	R	0.81	0.74	124	8	0.65726	0.742279	0.07
22	R	0.8	0.81	69	63	0.90205	0.797729	-0.01
22	H	0.835	0.81	4	128	0.93648	0.801715	0.025
22	Q	0.815	0.81	48	84	0.96037	0.808021	0.005
22	K	0.81	0.81	9	123	0.98198	0.810008	0
23	T	0.81	0.83	73	59	0.93977	0.801715	-0.02
23	A	0.83	0.81	55	77	1	0.816006	0.02
24	P	0.81	0.84	115	17	0.28439	0.568011	-0.03
24	R	0.94	0.81	3	129	0.33968	0.598081	0.13
24	S	0.81	0.81	9	123	0.90652	0.797729	0
25	T	0.74	0.815	7	126	0.34073	0.598081	-0.075
25	G	0.95	0.81	3	130	0.34722	0.60512	0.14
25	P	0.81	0.82	64	69	0.45179	0.672136	-0.01
25	S	0.84	0.81	21	112	0.46254	0.679113	0.03
25	V	0.81	0.81	5	128	0.54611	0.70874	0
25	A	0.815	0.81	32	101	0.72617	0.755224	0.005
28	S	0.885	0.81	4	127	0.096978	0.458127	0.075
28	R	0.845	0.81	12	119	0.18247	0.470646	0.035
28	K	0.8	0.82	21	110	0.24684	0.536251	-0.02
28	E	0.79	0.815	19	112	0.4326	0.663826	-0.025
28	I	0.71	0.81	3	128	0.54313	0.708642	-0.1
28	A	0.82	0.81	10	121	0.91023	0.797729	0.01
28	P	0.82	0.81	18	113	0.92539	0.800646	0.01
28	T	0.82	0.81	42	89	0.96261	0.808021	0.01
32	A	0.81	0.805	117	16	0.67546	0.745713	0.005
32	P	0.81	0.81	9	124	0.77426	0.764812	0
32	T	0.72	0.81	5	128	0.9481	0.806003	-0.09
33	V	0.81	0.86	130	3	0.59042	0.722963	-0.05
35	R	0.79	0.815	7	126	0.38593	0.6454	-0.025
35	Q	0.81	0.81	122	11	0.56447	0.71911	0
35	K	0.855	0.81	4	129	0.83812	0.786448	0.045
38	D	0.81	0.815	95	38	0.6975	0.746779	-0.005
38	A	0.835	0.81	10	123	0.74886	0.758138	0.025
38	E	0.82	0.81	25	108	0.92425	0.800646	0.01
39	Q	0.72	0.81	3	130	0.66017	0.742279	-0.09
39	K	0.81	0.8	118	15	0.66938	0.745543	0.01
39	R	0.84	0.81	10	123	0.77815	0.765555	0.03
40	H	0.83	0.76	108	25	0.019613	0.284321	0.07
40	Y	0.76	0.825	19	114	0.034024	0.319284	-0.065	Yes
40	R	0.79	0.81	3	130	0.73872	0.758138	-0.02
43	V	0.81	0.81	70	63	0.66842	0.745543	0
43	I	0.81	0.815	61	72	0.89934	0.797729	-0.005
44	T	0.81	0.915	128	4	0.16718	0.470646	-0.105
45	N	0.74	0.82	8	124	0.052162	0.424226	-0.08
45	S	0.82	0.765	116	16	0.23565	0.535368	0.055
45	V	0.65	0.81	3	129	0.54114	0.708642	-0.16
45	I	0.81	0.81	4	128	0.83171	0.786448	0
46	K	0.53	0.815	4	128	0.096866	0.458127	-0.285
46	S	0.82	0.72	119	13	0.1303	0.470646	0.1
46	R	0.71	0.81	3	129	0.22455	0.516859	-0.1
46	N	0.78	0.815	4	128	0.75495	0.759188	-0.035
47	N	0.81	0.8	129	3	0.79509	0.770667	0.01
48	V	0.85	0.81	27	105	0.083125	0.458127	0.04
48	I	0.81	0.825	80	52	0.17961	0.470646	-0.015
48	M	0.78	0.81	7	125	0.97163	0.810008	-0.03
48	T	0.81	0.815	14	118	0.9882	0.811807	-0.005
49	P	0.81	0.9	5	3	0.13135	0.470646	-0.09
50	A	0.81	0.86	5	3	0.2909	0.572383	-0.05
51	S	0.92	0.81	3	129	0.082927	0.458127	0.11
51	T	0.835	0.81	8	124	0.46833	0.680154	0.025
51	N	0.81	0.85	119	13	0.49406	0.685244	-0.04
52	N	0.85	0.81	18	114	0.15375	0.470646	0.04
52	H	0.81	0.84	113	19	0.16812	0.470646	-0.03
53	S	0.775	0.815	4	128	0.38796	0.6454	-0.04
53	A	0.835	0.81	8	124	0.44241	0.666473	0.025
53	P	0.82	0.81	118	14	0.67882	0.746047	0.01
54	S	0.81	0.855	122	10	0.27451	0.553525	-0.045
54	D	0.86	0.81	5	127	0.33702	0.598081	0.05
55	C	0.81	0.85	110	22	0.22176	0.516506	-0.04
55	N	0.88	0.81	7	125	0.41634	0.649437	0.07
55	Y	0.835	0.81	8	124	0.61305	0.726095	0.025
56	V	0.79	0.845	53	78	0.010916	0.266335	-0.055	Yes
56	A	0.84	0.79	53	78	0.031642	0.319284	0.05
56	T	0.86	0.81	21	110	0.82612	0.784286	0.05
57	W	0.81	0.89	127	4	0.081859	0.458127	-0.08
58	L	0.81	0.8	127	6	0.69218	0.746779	0.01
58	V	0.88	0.81	5	128	0.95281	0.807195	0.07
59	K	0.79	0.81	5	128	0.70929	0.749881	-0.02
59	E	0.81	0.79	125	8	0.8684	0.79289	0.02
60	E	0.86	0.81	5	128	0.7137	0.750572	0.05
60	A	0.81	0.79	127	6	0.8793	0.797373	0.02
61	Q	0.81	0.88	127	6	0.076162	0.458127	-0.07
61	E	0.88	0.81	4	129	0.17458	0.470646	0.07
62	E	0.815	0.79	126	7	0.24836	0.536251	0.025
62	K	0.75	0.81	4	129	0.4026	0.646241	-0.06
63	D	0.81	0.825	51	82	0.56589	0.71911	-0.015
63	E	0.82	0.81	75	58	0.61274	0.726095	0.01
64	E	0.81	0.86	111	22	0.070988	0.458127	-0.05
64	G	0.91	0.81	7	126	0.20759	0.491738	0.1
64	D	0.835	0.81	10	123	0.66018	0.742279	0.025
65	E	0.82	0.78	112	21	0.086107	0.458127	0.04
65	D	0.745	0.82	12	121	0.18945	0.470646	-0.075
65	G	0.78	0.815	9	124	0.31981	0.59113	-0.035
71	R	0.82	0.79	112	21	0.34016	0.598081	0.03
71	K	0.8	0.82	18	115	0.39959	0.645658	-0.02
74	V	0.81	0.77	130	3	0.55942	0.71911	0.04
76	V	0.795	0.81	8	125	0.62247	0.73369	-0.015
76	L	0.81	0.83	122	11	0.69785	0.746779	-0.02
81	Y	0.81	0.85	123	10	0.10944	0.460376	-0.04
81	F	0.85	0.81	10	123	0.10944	0.460376	0.04
83	G	0.79	0.85	83	50	0.080139	0.458127	-0.06
83	A	0.85	0.795	43	90	0.17016	0.470646	0.055
83	E	0.575	0.81	4	129	0.30081	0.578784	-0.235
85	L	0.785	0.83	42	91	0.13389	0.470646	-0.045
85	I	0.72	0.81	9	124	0.13446	0.470646	-0.09
85	F	0.83	0.81	42	91	0.18371	0.470646	0.02
85	V	0.84	0.81	39	94	0.18673	0.470646	0.03
88	S	0.81	0.84	123	10	0.1733	0.470646	-0.03
88	G	0.84	0.81	10	123	0.1733	0.470646	0.03
89	F	0.91	0.805	15	118	0.0022651	0.215244	0.105
89	H	0.81	0.885	115	18	0.021824	0.284321	-0.075	Yes
89	Y	0.76	0.815	3	130	0.22228	0.516506	-0.055
92	R	0.81	0.81	3	130	0.33189	0.598081	0
92	K	0.81	0.81	130	3	0.33189	0.598081	0
94	K	0.81	0.81	130	3	0.74445	0.758138	0
98	D	0.81	0.85	114	19	0.59559	0.722963	-0.04
98	E	0.85	0.81	19	114	0.59559	0.722963	0.04
99	R	0.72	0.81	3	130	0.39166	0.6454	-0.09
99	G	0.81	0.72	130	3	0.39166	0.6454	0.09
100	L	0.81	0.51	130	3	0.08392	0.458127	0.3
101	I	0.815	0.81	108	25	0.35356	0.608109	0.005
101	V	0.805	0.81	22	111	0.35392	0.608109	-0.005
101	T	0.81	0.81	3	130	0.90346	0.797729	0
102	Y	0.81	0.86	111	22	0.15188	0.470646	-0.05
102	F	0.9	0.81	4	129	0.24341	0.536251	0.09
102	W	0.86	0.81	7	126	0.24836	0.536251	0.05
102	H	0.81	0.81	11	122	0.78424	0.768448	0
104	K	0.87	0.81	15	118	0.060757	0.445619	0.06
104	R	0.81	0.86	107	26	0.10208	0.458127	-0.05
104	Q	0.81	0.81	11	122	0.84129	0.786448	0
105	R	0.78	0.83	31	102	0.036151	0.326679	-0.05	Yes
105	K	0.83	0.8	99	34	0.088079	0.458127	0.03
107	K	0.9	0.81	3	130	0.49988	0.685244	0.09
107	Q	0.81	0.865	127	6	0.51518	0.698315	-0.055
108	E	0.815	0.81	114	19	0.65711	0.742279	0.005
108	D	0.81	0.81	18	115	0.93182	0.801715	0
114	V	0.81	0.81	127	6	0.58759	0.722963	0
114	I	0.83	0.81	5	128	0.89642	0.797729	0.02
115	Y	0.81	0.85	124	9	0.6573	0.742279	-0.04
115	H	0.85	0.81	9	124	0.6573	0.742279	0.04
116	H	0.81	0.83	70	63	0.2635	0.548988	-0.02
116	N	0.83	0.81	63	70	0.2635	0.548988	0.02
120	Y	0.81	0.83	80	53	0.15806	0.470646	-0.02
120	F	0.83	0.81	49	84	0.30127	0.578784	0.02
125	H	0.72	0.81	10	123	0.16406	0.470646	-0.09
125	Q	0.81	0.72	123	10	0.16406	0.470646	0.09
126	E	0.8	0.81	6	127	0.98269	0.810008	-0.01
126	N	0.81	0.8	127	6	0.98269	0.810008	0.01
133	V	0.81	0.81	42	91	0.68592	0.746779	0
133	T	0.8	0.81	43	90	0.79866	0.770667	-0.01
133	I	0.82	0.81	47	86	0.87093	0.79289	0.01
135	Y	0.81	0.805	91	42	0.72187	0.755224	0.005
135	F	0.8	0.81	41	92	0.72741	0.755224	-0.01
137	L	0.815	0.71	130	3	0.13733	0.470646	0.105
142	C	0.81	0.81	128	5	0.49992	0.685244	0
142	P	0.81	0.81	5	128	0.49992	0.685244	0
143	F	0.81	0.83	108	25	0.54134	0.708642	-0.02
143	Y	0.83	0.81	25	108	0.54134	0.708642	0.02
146	V	0.81	0.82	128	5	0.59023	0.722963	-0.01
146	E	0.81	0.81	4	129	0.80735	0.772478	0
148	V	0.81	0.605	129	4	0.26821	0.548988	0.205
149	E	0.8	0.81	20	113	0.57083	0.721629	-0.01
149	S	0.855	0.81	4	129	0.61183	0.726095	0.045
149	D	0.81	0.855	107	26	0.84918	0.790523	-0.045
150	P	0.82	0.775	129	4	0.29774	0.578784	0.045
150	Q	0.81	0.815	3	130	0.64378	0.742279	-0.005
151	A	0.86	0.81	8	125	0.17425	0.470646	0.05
151	D	0.81	0.83	78	55	0.41451	0.649437	-0.02
151	E	0.82	0.81	43	90	0.70557	0.749881	0.01
152	D	0.88	0.81	4	129	0.11523	0.468575	0.07
152	E	0.81	0.83	122	11	0.40678	0.648683	-0.02
152	V	0.78	0.81	5	128	0.45948	0.679113	-0.03
155	K	0.805	0.855	108	24	0.025076	0.284321	-0.05	Yes
155	E	0.86	0.81	16	116	0.076989	0.458127	0.05
155	R	0.85	0.81	5	127	0.39712	0.645658	0.04
156	D	0.73	0.81	4	128	0.70997	0.749881	-0.08
156	A	0.81	0.82	117	15	0.9371	0.801715	-0.01
156	E	0.815	0.81	10	122	0.97941	0.810008	0.005
157	N	0.86	0.79	39	93	0.016492	0.284321	0.07
157	T	0.79	0.86	92	40	0.02783	0.295223	-0.07	Yes
158	K	0.9	0.81	4	128	0.10515	0.458127	0.09
158	E	0.81	0.86	120	12	0.17691	0.470646	-0.05
158	G	0.81	0.81	7	125	0.77215	0.764812	0
161	D	0.735	0.82	14	119	0.03401	0.319284	-0.085	Yes
161	N	0.815	0.76	114	19	0.1195	0.470263	0.055
161	T	0.91	0.81	4	129	0.20106	0.485701	0.1
162	N	0.81	0.83	128	5	0.79914	0.770667	-0.02
163	S	0.82	0.76	100	33	0.15858	0.470646	0.06
163	C	0.77	0.815	27	106	0.28635	0.568011	-0.045
168	M	0.86	0.8	29	104	0.020798	0.284321	0.06
168	V	0.675	0.82	6	127	0.062098	0.445619	-0.145
168	I	0.8	0.86	95	38	0.076884	0.458127	-0.06
168	L	0.92	0.81	3	130	0.11838	0.470263	0.11
169	N	0.91	0.81	6	127	0.059854	0.445619	0.1
169	C	0.81	0.87	119	14	0.15155	0.470646	-0.06
169	S	0.83	0.81	8	125	0.83499	0.786448	0.02
170	Q	0.82	0.79	124	9	0.31547	0.587559	0.03
170	L	0.795	0.82	8	125	0.48945	0.685244	-0.025
171	H	0.81	0.865	129	4	0.10497	0.458127	-0.055
173	V	0.875	0.81	8	125	0.14744	0.470646	0.065
173	M	0.81	0.86	116	17	0.30544	0.582211	-0.05
173	I	0.81	0.815	5	128	0.69612	0.746779	-0.005
174	E	0.81	0.82	12	121	0.81365	0.775465	-0.01
174	D	0.815	0.81	120	13	0.96372	0.808021	0.005
176	D	0.73	0.82	12	121	0.16192	0.470646	-0.09
176	E	0.82	0.78	114	19	0.18722	0.470646	0.04
176	G	0.86	0.81	3	130	0.74445	0.758138	0.05
177	E	0.81	0.8	129	4	0.52694	0.708642	0.01
178	G	0.835	0.81	14	119	0.37872	0.6454	0.025
178	R	0.81	0.825	95	38	0.47918	0.685244	-0.015
178	K	0.82	0.81	24	109	0.89753	0.797729	0.01
180	T	0.83	0.81	77	56	0.42491	0.656152	0.02
180	V	0.81	0.82	54	79	0.74309	0.758138	-0.01
182	K	0.785	0.83	30	103	0.098761	0.458127	-0.045
182	M	0.83	0.81	57	76	0.31473	0.587559	0.02
182	Q	0.88	0.81	7	126	0.44957	0.672136	0.07
182	R	0.81	0.81	17	116	0.68581	0.746779	0
182	I	0.83	0.81	11	122	0.75612	0.759188	0.02
182	V	0.81	0.81	11	122	0.79053	0.770667	0
184	K	0.85	0.77	74	59	0.0032974	0.215244	0.08
184	E	0.72	0.82	7	126	0.041197	0.346603	-0.1	Yes	Yes
184	T	0.745	0.82	6	127	0.16836	0.470646	-0.075
184	R	0.805	0.82	26	107	0.38822	0.6454	-0.015
184	Q	0.785	0.81	18	115	0.56251	0.71911	-0.025
187	S	0.81	0.86	128	5	0.57804	0.722963	-0.05
188	S	0.905	0.81	10	123	0.0080303	0.266335	0.095
188	R	0.79	0.845	79	54	0.099825	0.458127	-0.055
188	T	0.86	0.81	5	128	0.10241	0.458127	0.05
188	H	0.82	0.81	26	107	0.61141	0.726095	0.01
188	Y	0.85	0.81	3	130	0.65469	0.742279	0.04
188	K	0.76	0.81	4	129	0.74675	0.758138	-0.05
188	L	0.85	0.81	3	130	0.86755	0.79289	0.04
191	L	0.79	0.86	87	46	0.0047549	0.232026	-0.07	Yes
191	R	0.895	0.81	8	125	0.017703	0.284321	0.085
191	F	0.86	0.81	36	97	0.10494	0.458127	0.05
192	K	0.81	0.84	100	33	0.14091	0.470646	-0.03
192	E	0.86	0.81	3	130	0.23698	0.535368	0.05
192	T	0.85	0.81	7	126	0.46483	0.679113	0.04
192	R	0.82	0.81	20	113	0.53088	0.708642	0.01
194	R	0.8	0.835	79	54	0.096105	0.458127	-0.035
194	S	0.855	0.81	4	129	0.24341	0.536251	0.045
194	K	0.86	0.81	5	128	0.31442	0.587559	0.05
194	T	0.88	0.81	3	130	0.33189	0.598081	0.07
194	M	0.58	0.81	5	128	0.39414	0.6454	-0.23
194	V	0.86	0.81	7	126	0.4835	0.685244	0.05
194	L	0.81	0.81	8	125	0.64609	0.742279	0
194	I	0.825	0.81	16	117	0.85721	0.790523	0.015
196	Q	0.775	0.83	54	79	0.015998	0.284321	-0.055	Yes
196	H	0.86	0.81	6	127	0.18216	0.470646	0.05
196	L	0.86	0.81	11	122	0.19097	0.470646	0.05
196	R	0.81	0.81	57	76	0.67225	0.745543	0
197	E	0.81	0.79	128	5	0.41414	0.649437	0.02
198	E	0.83	0.81	3	130	0.57482	0.722927	0.02
198	K	0.815	0.81	10	123	0.76835	0.764812	0.005
198	M	0.83	0.81	20	113	0.85755	0.790523	0.02
198	L	0.81	0.81	94	39	0.99803	0.816006	0
199	Y	0.79	0.81	3	130	0.91548	0.797729	-0.02
199	H	0.81	0.79	130	3	0.91548	0.797729	0.02
202	Y	0.86	0.8	37	96	0.056582	0.445329	0.06
202	F	0.81	0.84	91	42	0.13016	0.470646	-0.03
202	W	0.755	0.81	4	129	0.59346	0.722963	-0.055
205	D	0.81	0.835	113	20	0.60774	0.726095	-0.025
205	N	0.81	0.81	19	114	0.76974	0.764812	0
206	C	0.81	0.96	117	5	0.024142	0.284321	-0.15	Yes
206	R	0.96	0.81	5	117	0.024142	0.284321	0.15

## Sheet: Table S5_Vpu-CD4_downregulation
Table S5. Results of sequence-function analysis, Vpu-mediated downregulation of CD4.
Vpu Codon Position	Amino Acid Residue	Median Function With Residue	Median Function Without Residue	N With Residue	N Without Residue	Kruskal-Wallis p-value	q-value	Functional Difference	p<0.05, q< 0.4 (≥ 5% Function difference)	Selected for mutation
2	I	0.53	0.965	5	86	0.0043968	0.206503	-0.435	Yes
2	S	1.065	0.95	12	79	0.079435	0.57149	0.115
2	L	0.87	0.96	18	73	0.11309	0.577584	-0.09
2	N	0.98	0.955	11	80	0.34221	0.621629	0.025
2	Y	0.87	0.96	6	85	0.46185	0.667443	-0.09
2	T	0.97	0.95	21	70	0.53716	0.714017	0.02
2	Q	0.93	0.96	3	88	0.64059	0.750985	-0.03
2	F	1.01	0.95	5	86	0.72101	0.787521	0.06
2	H	0.98	0.955	3	88	0.89388	0.860489	0.025
3	A	0.53	0.96	7	84	0.013402	0.302856	-0.43	Yes
3	S	1.03	0.95	16	75	0.13591	0.577584	0.08
3	P	0.95	0.96	60	31	0.92992	0.860489	-0.01
3	L	0.97	0.95	6	85	0.96173	0.863952	0.02
4	L	0.96	0.945	87	4	0.61464	0.750985	0.015
5	Q	0.74	1.005	23	68	5.8439e-05	0.00823405	-0.265	Yes
5	E	1.02	0.92	43	48	0.002793	0.196767	0.1
5	T	1.03	0.95	5	86	0.28402	0.621629	0.08
5	D	1.43	0.955	3	88	0.33908	0.621629	0.475
5	V	0.97	0.955	3	88	0.73877	0.79618	0.015
5	H	0.94	0.96	9	82	0.87322	0.852094	-0.02
6	I	0.96	0.77	88	3	0.4564	0.667443	0.19
7	Y	1.33	0.95	3	88	0.019001	0.302856	0.38
7	C	0.94	1.02	46	45	0.019171	0.302856	-0.08	Yes
7	W	1.04	0.95	26	65	0.049541	0.470211	0.09
7	L	0.775	0.96	4	87	0.41052	0.667443	-0.185
7	S	0.95	0.96	10	81	0.96457	0.863952	-0.01
8	A	0.95	1.095	87	4	0.4737	0.667443	-0.145
10	V	0.95	1.06	73	18	0.11769	0.577584	-0.11
10	I	1.17	0.95	9	82	0.24194	0.621629	0.22
10	T	0.94	0.96	3	88	0.7982	0.813938	-0.02
10	A	1	0.96	4	87	0.85405	0.852094	0.04
11	G	0.95	1.25	87	4	0.12135	0.577584	-0.3
11	A	1.25	0.95	4	87	0.12135	0.577584	0.3
12	L	0.95	1.11	88	3	0.09993	0.577584	-0.16
13	V	0.995	0.95	24	67	0.15993	0.577584	0.045
13	I	0.945	0.98	62	29	0.233	0.621629	-0.035
13	L	0.95	0.96	3	88	0.69723	0.782971	-0.01
14	I	1.24	0.95	4	87	0.055232	0.486386	0.29
14	V	0.955	1.15	86	5	0.28402	0.621629	-0.195
15	T	1.17	0.95	3	88	0.049119	0.470211	0.22
15	A	0.95	1.17	82	9	0.099179	0.577584	-0.22
15	V	1.33	0.955	5	86	0.18265	0.621629	0.375
16	L	0.96	0.975	79	12	0.31018	0.621629	-0.015
16	I	0.825	0.96	6	85	0.44738	0.667443	-0.135
17	I	0.955	1.17	86	5	0.14578	0.577584	-0.215
17	L	1.17	0.955	3	88	0.15802	0.577584	0.215
18	I	0.995	0.95	28	63	0.26907	0.621629	0.045
18	L	0.955	0.96	60	31	0.51625	0.699856	-0.005
19	V	0.825	0.96	4	87	0.35264	0.621629	-0.135
19	A	0.96	0.825	87	4	0.35264	0.621629	0.135
20	I	0.955	1.03	88	3	0.29606	0.621629	-0.075
20	V	1.03	0.955	3	88	0.29606	0.621629	0.075
21	I	0.975	0.95	10	81	0.52154	0.699856	0.025
21	V	0.955	0.96	78	13	0.80292	0.813938	-0.005
25	I	0.955	1	88	3	0.43649	0.667443	-0.045
25	L	1	0.955	3	88	0.43649	0.667443	0.045
26	A	0.95	0.96	5	86	0.6319	0.750985	-0.01
26	V	0.96	0.95	86	5	0.6319	0.750985	0.01
28	L	1.065	0.95	4	87	0.29572	0.621629	0.115
28	I	0.955	1.03	84	7	0.91695	0.860489	-0.075
30	Y	0.965	0.87	80	11	0.20319	0.621629	0.095
30	C	0.745	0.96	4	87	0.2573	0.621629	-0.215
30	I	0.995	0.96	4	87	0.70573	0.782971	0.035
31	K	0.97	0.935	73	18	0.071276	0.57149	0.035
31	R	0.94	0.965	17	74	0.16293	0.577584	-0.025
32	R	0.96	0.95	47	44	0.6084	0.750985	0.01
32	K	0.95	0.96	43	48	0.75045	0.79618	-0.01
33	L	0.95	0.96	60	31	0.30487	0.621629	-0.01
33	V	0.98	0.95	15	76	0.32761	0.621629	0.03
33	I	0.955	0.96	14	77	0.70018	0.782971	-0.005
34	L	0.95	0.975	77	14	0.80448	0.813938	-0.025
34	R	0.97	0.955	11	80	0.93691	0.860489	0.015
35	R	0.94	0.96	18	73	0.6078	0.750985	-0.02
35	K	0.96	0.945	71	20	0.61477	0.750985	0.015
37	R	0.96	1.025	85	6	0.26972	0.621629	-0.065
37	K	1.025	0.96	6	85	0.26972	0.621629	0.065
38	K	0.96	0.94	78	13	0.48185	0.672204	0.02
38	R	0.98	0.955	11	80	0.9466	0.860489	0.025
40	D	0.96	0.8	84	7	0.15269	0.577584	0.16
40	N	0.81	0.96	4	87	0.80874	0.813938	-0.15
41	R	0.96	0.96	77	14	0.59362	0.750985	0
41	K	0.98	0.95	11	80	0.75154	0.79618	0.03
42	I	0.82	0.96	15	76	0.31974	0.621629	-0.14
42	L	0.96	0.82	76	15	0.31974	0.621629	0.14
43	I	0.97	0.89	72	19	0.1351	0.577584	0.08
43	L	0.92	0.965	17	74	0.31088	0.621629	-0.045
44	E	1	0.945	43	48	0.15351	0.577584	0.055
44	Q	1.1	0.95	3	88	0.23867	0.621629	0.15
44	A	0.95	0.96	3	88	0.42997	0.667443	-0.01
44	D	0.82	0.96	3	88	0.50479	0.697302	-0.14
44	K	0.94	0.975	33	58	0.71946	0.787521	-0.035
45	K	0.78	0.965	7	84	0.019345	0.302856	-0.185	Yes
45	R	0.965	0.78	84	7	0.019345	0.302856	0.185
47	R	0.97	0.95	58	33	0.3299	0.621629	0.02
47	S	0.955	0.96	20	71	0.64542	0.750985	-0.005
48	E	0.96	0.9	87	4	0.87689	0.852094	0.06
50	E	1	0.95	5	86	0.77378	0.809558	0.05
50	A	0.955	0.96	84	7	0.99406	0.864586	-0.005
56	E	0.96	0.87	87	4	0.24925	0.621629	0.09
56	D	0.82	0.96	3	88	0.26155	0.621629	-0.14
58	E	0.95	0.96	24	67	0.66545	0.762291	-0.01
58	D	0.955	0.96	66	25	0.90444	0.860489	-0.005
60	D	0.96	0.41	87	4	0.006327	0.222868	0.55
60	E	0.52	0.96	3	88	0.027736	0.355273	-0.44	Yes	Yes
61	E	0.69	0.96	3	88	0.040818	0.470211	-0.27
61	A	1.27	0.955	3	88	0.35619	0.621629	0.315
61	T	0.96	0.82	82	9	0.44849	0.667443	0.14
62	E	0.955	0.96	50	41	0.33038	0.621629	-0.005
62	D	0.96	0.955	41	50	0.33038	0.621629	0.005
63	D	0.81	0.96	3	87	0.63684	0.750985	-0.15
63	E	0.96	0.81	87	3	0.63684	0.750985	0.15
65	S	0.95	0.96	61	29	0.77566	0.809558	-0.01
65	A	0.96	0.95	28	62	0.94093	0.860489	0.01
66	T	0.98	0.95	18	73	0.47	0.667443	0.03
66	K	0.96	0.955	49	42	0.6876	0.781312	0.005
66	A	0.95	0.96	21	70	0.97745	0.863952	-0.01
68	M	0.66	0.965	6	82	0.024857	0.350235	-0.305	Yes
68	V	0.96	0.95	49	39	0.28408	0.621629	0.01
68	I	1	0.96	29	59	0.93984	0.860489	0.04
69	D	0.83	0.96	7	80	0.34902	0.621629	-0.13
69	G	1.07	0.95	6	81	0.43593	0.667443	0.12
69	E	0.955	1	68	19	0.51739	0.699856	-0.045
70	M	0.945	1.125	78	12	0.078909	0.57149	-0.18
70	L	1.27	0.95	5	85	0.08112	0.57149	0.32
70	V	1.15	0.95	5	85	0.31103	0.621629	0.2
72	D	0.965	0.95	14	77	0.5451	0.717799	0.015
72	N	0.95	0.965	73	18	0.65025	0.750985	-0.015
73	H	0.78	0.96	5	86	0.18553	0.621629	-0.18
73	Y	0.955	0.96	68	23	0.23867	0.621629	-0.005
73	N	1.04	0.95	5	86	0.60733	0.750985	0.09
73	D	1.01	0.955	5	86	0.9861	0.863952	0.055
74	G	1.125	0.955	4	86	0.13411	0.577584	0.17
74	N	0.94	0.96	13	77	0.42163	0.667443	-0.02
74	D	0.96	0.955	72	18	0.97585	0.863952	0.005
75	I	0.905	0.96	6	85	0.12269	0.577584	-0.055
75	P	1.14	0.955	3	88	0.3679	0.632159	0.185
75	F	1.055	0.95	6	85	0.38334	0.643007	0.105
75	L	0.955	0.96	76	15	0.9872	0.863952	-0.005
76	G	0.95	1.03	84	7	0.37542	0.637309	-0.08
76	R	1.055	0.95	4	87	0.3942	0.653444	0.105
77	V	1.03	0.95	5	85	0.16397	0.577584	0.08
77	D	0.955	0.95	48	42	0.29113	0.621629	0.005
77	N	0.96	0.95	21	69	0.33519	0.621629	0.01
77	Y	0.855	0.96	4	86	0.35736	0.621629	-0.105
77	G	0.89	0.96	5	85	0.46468	0.667443	-0.07
77	F	0.925	0.955	4	86	0.91423	0.860489	-0.03
78	N	0.79	0.96	6	85	0.050058	0.470211	-0.17
78	V	1.035	0.95	14	77	0.11438	0.577584	0.085
78	I	0.86	0.96	6	85	0.32525	0.621629	-0.1
78	A	0.88	0.96	4	87	0.3427	0.621629	-0.08
78	Y	1.03	0.96	6	85	0.46185	0.667443	0.07
78	D	0.96	0.945	51	40	0.61155	0.750985	0.015
79	H	1.11	0.95	3	88	0.086917	0.577584	0.16
79	N	0.94	1.01	72	19	0.13897	0.577584	-0.07
79	I	0.97	0.95	7	84	0.45636	0.667443	0.02
79	D	1.03	0.955	5	86	0.74066	0.79618	0.075
80	L	0.57	0.96	3	88	0.22993	0.621629	-0.39
80	N	0.965	0.95	66	25	0.63741	0.750985	0.015
80	I	0.96	0.955	7	84	0.80584	0.813938	0.005
80	D	0.95	0.96	15	76	0.86829	0.852094	-0.01
81	V	0.96	0.96	4	86	0.8601	0.852094	0
81	L	0.96	0.965	84	6	0.93553	0.860489	-0.005

## Sheet: Table S6_Vpu-Tetherin_downreg
Table S6. Results of sequence-function analysis, Vpu-mediated downregulation of Tetherin.
Vpu Codon Position	Amino Acid Residue	Median Function With Residue	Median Function Without Residue	N With Residue	N Without Residue	Kruskal-Wallis p-value	q-value	Functional Difference	p<0.05, q< 0.4 (≥ 5% Function difference)	Selected for mutation
2	I	0.8	0.92	5	86	0.022952	0.223584	-0.12	Yes
2	F	1.01	0.91	5	86	0.16859	0.63679	0.1
2	S	0.95	0.91	12	79	0.1867	0.63679	0.04
2	H	0.84	0.915	3	88	0.22546	0.63679	-0.075
2	Y	0.84	0.91	6	85	0.25926	0.63679	-0.07
2	T	0.93	0.91	21	70	0.43127	0.694009	0.02
2	L	0.89	0.92	18	73	0.57326	0.721175	-0.03
2	Q	0.89	0.91	3	88	0.71363	0.734261	-0.02
2	N	0.91	0.91	11	80	0.76535	0.734261	0
3	L	0.84	0.92	6	85	0.057929	0.458501	-0.08
3	A	0.91	0.91	7	84	0.28662	0.63679	0
3	P	0.915	0.91	60	31	0.29685	0.64716	0.005
3	S	0.945	0.91	16	75	0.64623	0.724224	0.035
4	L	0.91	0.98	87	4	0.074716	0.508223	-0.07
5	Q	0.88	0.92	23	68	0.0042347	0.14798	-0.04
5	T	0.98	0.905	5	86	0.078384	0.508223	0.075
5	E	0.92	0.91	43	48	0.26374	0.63679	0.01
5	V	0.95	0.91	3	88	0.36183	0.673845	0.04
5	H	0.88	0.915	9	82	0.9047	0.748064	-0.035
5	D	0.89	0.91	3	88	0.99113	0.774783	-0.02
6	I	0.91	0.86	88	3	0.98226	0.774783	0.05
7	L	0.805	0.92	4	87	0.091922	0.529129	-0.115
7	Y	1.06	0.91	3	88	0.3169	0.64716	0.15
7	S	0.95	0.91	10	81	0.7461	0.734261	0.04
7	C	0.91	0.91	46	45	0.80551	0.741512	0
7	W	0.9	0.92	26	65	0.98948	0.774783	-0.02
8	A	0.91	0.97	87	4	0.38866	0.694009	-0.06
10	V	0.91	0.915	73	18	0.35645	0.673734	-0.005
10	T	0.91	0.91	3	88	0.43631	0.694009	0
10	A	0.925	0.91	4	87	0.80117	0.741512	0.015
10	I	0.91	0.91	9	82	0.94168	0.759571	0
11	G	0.91	1.015	87	4	0.25711	0.63679	-0.105
11	A	1.015	0.91	4	87	0.25711	0.63679	0.105
12	L	0.91	0.93	88	3	0.96452	0.77307	-0.02
13	L	0.7	0.91	3	88	0.4169	0.694009	-0.21
13	V	0.89	0.92	24	67	0.45175	0.706281	-0.03
13	I	0.92	0.89	62	29	0.50894	0.721175	0.03
14	I	1.035	0.91	4	87	0.06157	0.458653	0.125
14	V	0.91	1.01	86	5	0.15807	0.63679	-0.1
15	T	1.02	0.91	3	88	0.27579	0.63679	0.11
15	A	0.91	0.91	82	9	0.75458	0.734261	0
15	V	0.91	0.91	5	86	0.77369	0.736659	0
16	L	0.91	0.92	79	12	0.58523	0.721175	-0.01
16	I	0.92	0.91	6	85	0.91081	0.748064	0.01
17	L	0.9	0.91	3	88	0.68891	0.732446	-0.01
17	I	0.91	0.9	86	5	0.78037	0.736659	0.01
18	L	0.9	0.93	60	31	0.43582	0.694009	-0.03
18	I	0.92	0.91	28	63	0.54985	0.721175	0.01
19	V	0.825	0.91	4	87	0.42144	0.694009	-0.085
19	A	0.91	0.825	87	4	0.42144	0.694009	0.085
20	I	0.91	0.98	88	3	0.20489	0.63679	-0.07
20	V	0.98	0.91	3	88	0.20489	0.63679	0.07
21	V	0.92	0.88	78	13	0.21191	0.63679	0.04
21	I	0.885	0.92	10	81	0.33137	0.64716	-0.035
25	L	0.73	0.91	3	88	0.18572	0.63679	-0.18
25	I	0.91	0.73	88	3	0.18572	0.63679	0.18
26	A	0.7	0.92	5	86	0.0045026	0.14798	-0.22	Yes
26	V	0.92	0.7	86	5	0.0045026	0.14798	0.22
28	L	1.005	0.91	4	87	0.17203	0.63679	0.095
28	I	0.915	0.89	84	7	0.74301	0.734261	0.025
30	Y	0.895	1	80	11	0.015601	0.21952	-0.105	Yes
30	I	1.04	0.91	4	87	0.022835	0.223584	0.13
30	C	1	0.91	4	87	0.32317	0.64716	0.09
31	K	0.92	0.87	73	18	0.13096	0.63679	0.05
31	R	0.88	0.915	17	74	0.27339	0.63679	-0.035
32	K	0.89	0.92	43	48	0.59683	0.721175	-0.03
32	R	0.92	0.895	47	44	0.84563	0.745672	0.025
33	L	0.905	0.93	60	31	0.10404	0.548976	-0.025
33	V	0.92	0.91	15	76	0.33007	0.64716	0.01
33	I	0.92	0.91	14	77	0.73295	0.734261	0.01
34	R	0.91	0.91	11	80	0.85979	0.745672	0
34	L	0.91	0.925	77	14	0.90799	0.748064	-0.015
35	K	0.91	0.915	71	20	0.59456	0.721175	-0.005
35	R	0.915	0.91	18	73	0.69742	0.732446	0.005
37	K	0.865	0.92	6	85	0.22089	0.63679	-0.055
37	R	0.92	0.865	85	6	0.22089	0.63679	0.055
38	K	0.91	0.91	78	13	0.88719	0.745672	0
38	R	0.91	0.91	11	80	0.88859	0.745672	0
40	D	0.91	0.77	84	7	0.38739	0.694009	0.14
40	N	0.895	0.91	4	87	0.93053	0.755388	-0.015
41	K	0.92	0.91	11	80	0.52246	0.721175	0.01
41	R	0.91	0.925	77	14	0.67979	0.732446	-0.015
42	L	0.91	0.92	76	15	0.88511	0.745672	-0.01
42	I	0.92	0.91	15	76	0.88511	0.745672	0.01
43	L	0.88	0.92	17	74	0.20645	0.63679	-0.04
43	I	0.915	0.89	72	19	0.48481	0.720232	0.025
44	K	0.93	0.9	33	58	0.18906	0.63679	0.03
44	A	0.81	0.91	3	88	0.22974	0.63679	-0.1
44	D	0.91	0.91	3	88	0.41055	0.694009	0
44	E	0.92	0.91	43	48	0.67043	0.732446	0.01
44	Q	0.89	0.915	3	88	0.76398	0.734261	-0.025
45	K	0.88	0.915	7	84	0.52649	0.721175	-0.035
45	R	0.915	0.88	84	7	0.52649	0.721175	0.035
47	R	0.915	0.89	58	33	0.46729	0.712973	0.025
47	S	0.915	0.91	20	71	0.75165	0.734261	0.005
48	E	0.91	0.965	87	4	0.34251	0.657194	-0.055
50	A	0.91	0.95	84	7	0.60715	0.721175	-0.04
50	E	0.93	0.91	5	86	0.88912	0.745672	0.02
56	D	0.88	0.91	3	88	0.63252	0.721351	-0.03
56	E	0.91	0.905	87	4	0.70562	0.732446	0.005
58	D	0.93	0.88	66	25	0.019996	0.223584	0.05
58	E	0.875	0.93	24	67	0.02156	0.223584	-0.055	Yes
60	D	0.91	0.775	87	4	0.18774	0.63679	0.135
60	E	0.93	0.91	3	88	0.51893	0.721175	0.02
61	A	0.89	0.915	3	88	0.41055	0.694009	-0.025
61	T	0.91	0.89	82	9	0.48911	0.720232	0.02
61	E	0.92	0.91	3	88	0.53345	0.721175	0.01
62	E	0.885	0.95	50	41	0.0073233	0.154568	-0.065	Yes	Yes
62	D	0.95	0.885	41	50	0.0073233	0.154568	0.065
63	D	0.88	0.91	3	87	0.62073	0.721175	-0.03
63	E	0.91	0.88	87	3	0.62073	0.721175	0.03
65	A	0.9	0.915	28	62	0.67232	0.732446	-0.015
65	S	0.91	0.91	61	29	0.87642	0.745672	0
66	A	0.89	0.92	21	70	0.57172	0.721175	-0.03
66	T	0.92	0.91	18	73	0.76488	0.734261	0.01
66	K	0.91	0.91	49	42	0.80804	0.741512	0
68	M	0.79	0.92	6	82	0.01	0.168824	-0.13	Yes
68	V	0.92	0.89	49	39	0.21044	0.63679	0.03
68	I	0.92	0.91	29	59	0.61576	0.721175	0.01
69	D	0.84	0.91	7	80	0.045646	0.385368	-0.07	Yes
69	G	1.005	0.9	6	81	0.084277	0.508223	0.105
69	E	0.91	0.91	68	19	0.7853	0.736659	0
70	M	0.895	1.005	78	12	0.010665	0.168824	-0.11	Yes
70	L	0.99	0.91	5	85	0.10303	0.548976	0.08
70	V	1.02	0.91	5	85	0.14349	0.63679	0.11
72	D	0.89	0.92	14	77	0.24112	0.63679	-0.03
72	N	0.92	0.89	73	18	0.25367	0.63679	0.03
73	H	0.88	0.91	5	86	0.30797	0.64716	-0.03
73	D	0.92	0.91	5	86	0.58304	0.721175	0.01
73	Y	0.91	0.91	68	23	0.61848	0.721175	0
73	N	0.91	0.91	5	86	0.63797	0.721351	0
74	N	0.89	0.91	13	77	0.62955	0.721351	-0.02
74	G	0.9	0.91	4	86	0.86004	0.745672	-0.01
74	D	0.91	0.9	72	18	0.9156	0.748064	0.01
75	I	0.91	0.91	6	85	0.52212	0.721175	0
75	F	0.935	0.91	6	85	0.59191	0.721175	0.025
75	P	0.89	0.91	3	88	0.83266	0.745672	-0.02
75	L	0.91	0.92	76	15	0.86403	0.745672	-0.01
76	G	0.91	0.96	84	7	0.41667	0.694009	-0.05
76	R	0.86	0.91	4	87	0.43842	0.694009	-0.05
77	G	0.8	0.92	5	85	0.040035	0.36214	-0.12	Yes
77	N	0.93	0.91	21	69	0.45943	0.709529	0.02
77	V	0.98	0.91	5	85	0.48629	0.720232	0.07
77	Y	0.875	0.91	4	86	0.68796	0.732446	-0.035
77	F	0.905	0.91	4	86	0.7465	0.734261	-0.005
77	D	0.91	0.915	48	42	0.97095	0.773329	-0.005
78	V	1	0.89	14	77	0.0046741	0.14798	0.11
78	N	0.76	0.91	6	85	0.2559	0.63679	-0.15
78	D	0.89	0.935	51	40	0.53784	0.721175	-0.045
78	Y	0.875	0.91	6	85	0.54846	0.721175	-0.035
78	A	0.925	0.91	4	87	0.67705	0.732446	0.015
78	I	0.845	0.91	6	85	0.70094	0.732446	-0.065
79	D	0.95	0.91	5	86	0.27993	0.63679	0.04
79	I	0.89	0.915	7	84	0.28662	0.63679	-0.025
79	N	0.92	0.89	72	19	0.30725	0.64716	0.03
79	H	0.95	0.91	3	88	0.88505	0.745672	0.04
80	I	0.8	0.915	7	84	0.083856	0.508223	-0.115
80	L	0.74	0.91	3	88	0.15141	0.63679	-0.17
80	D	0.95	0.905	15	76	0.20853	0.63679	0.045
80	N	0.91	0.92	66	25	0.57515	0.721175	-0.01
81	V	0.82	0.915	4	86	0.33217	0.64716	-0.095
81	L	0.91	0.875	84	6	0.81445	0.742017	0.035
